# Supplementary material for: A General Use QSAR-ARX Model to Predict the Corrosion Inhibition Efficiency of Drugs in Terms of Quantum Mechanical Descriptors and Experimental Comparison for Lidocaine
Source: Int J Mol Sci. 2022 May 3;23(9):5086. doi: 10.3390/ijms23095086 (PMC9099790; doi:10.3390/ijms23095086)
Supplement: Supplementary file 1 [file ijms-23-05086-s001.zip]

Archive with 1 entries (1 files):
- ijms-1665507-supplementary.xlsx
