# Supplementary material for: A General Use QSAR-ARX Model to Predict the Corrosion Inhibition Efficiency of Drugs in Terms of Quantum Mechanical Descriptors and Experimental Comparison for Lidocaine
Source: Int J Mol Sci. 2022 May 3;23(9):5086. doi: 10.3390/ijms23095086 (PMC9099790; doi:10.3390/ijms23095086)
Supplement: Supplementary file 1 [file ijms-23-05086-s001.zip › ijms-1665507-supplementary.xlsx]

## Sheet: Hoja1
Common_name	Ref	IUPAC_name	Ref	CAS_number	Ref	Formula	C	H	N	O	S	P	Canonical_smile	Ref	InchI	Ref	Molecular_weight MW (g/mol)	pKa	Ref	LogP	Ref	LogS	Ref	Polar Surface Area (Å2)	Ref	Polarizability (Å3)	Ref	Hydrogen Acceptor Count	Ref	Hydrogen Donor Count	Ref		HOMO-1 (eV)	HOMO (eV)	LUMO (eV)	Ionization Energy I (eV)	Electron Affinity A (eV)	Electronegativity (eV)	Hardness (eV)	Electrophilicity (eV)	ΔN_Fe	IEFe(%)	ARX-Model	Watson
Caffeine	https://pubchem.ncbi.nlm.nih.gov/compound/2519#section=Names-and-Identifiers	1,3,7-trimethylpurine-2,6-dione	https://pubchem.ncbi.nlm.nih.gov/compound/2519#section=Names-and-Identifiers	58-08-2	https://pubchem.ncbi.nlm.nih.gov/compound/2519#section=Names-and-Identifiers	C8H10N4O2	8	10	4	2	0	0	CN1C=NC2=C1C(=O)N(C(=O)N2C)C	https://pubchem.ncbi.nlm.nih.gov/compound/19864742#section=Names-and-Identifiers	InChI=1S/C8H10N4O2/c1-10-4-9-6-5(10)7(13)12(3)8(14)11(6)2/h4H,1-3H3	https://webbook.nist.gov/cgi/inchi/InChI%3D1S/C8H10N4O2/c1-10-4-9-6-5(10)7(13)12(3)8(14)11(6)2/h4H%2C1-3H3	194.19	14	https://www.sigmaaldrich.com/content/dam/sigma-aldrich/docs/Sigma-Aldrich/Product_Information_Sheet/c0750pis.pdf	-0.07	http://www.inchem.org/documents/icsc/icsc/eics0405.htm	-0.97	https://pubchem.ncbi.nlm.nih.gov/compound/Caffeine	58.44	http://www.chemaxon.com/products/calculator-plugins/property-calculations/#topolgical_surface	18.96	http://www.chemaxon.com/products/calculator-plugins/molecular-modelling/#polarization	3	http://www.chemaxon.com/products/calculator-plugins/property-calculations/#h_bond	0	http://www.chemaxon.com/products/calculator-plugins/property-calculations/#h_bond		-6.235	-5.769	-1.977	5.769	1.977	3.873	1.896	0.96825	0.824631	92	91.4541
Acenocoumarol	https://pubchem.ncbi.nlm.nih.gov/compound/54676537#section=IUPAC-Name	4-hidroxi-3-[1(4-nitrofenil)-3-oxobutil] crome-2-ona	https://pubchem.ncbi.nlm.nih.gov/compound/54676537#section=IUPAC-Name	152-72-7	https://pubchem.ncbi.nlm.nih.gov/compound/54676537#section=IUPAC-Name	C 19 H 15 N O 6	19	15	1	6	0	0	CC(=O)CC(C1=CC=C(C=C1)[N+](=O)[O-])C2=C(C3=CC=CC=C3OC2=O)O	https://pubchem.ncbi.nlm.nih.gov/compound/54676537#section=InChI-Key	InChI=1S/C19H15NO6/c1-11(21)10-15(12-6-8-13(9-7-12)20(24)25)17-18(22)14-4-2-3-5-16(14)26-19(17)23/h2-9,15,22H,10H2,1H3	https://pubchem.ncbi.nlm.nih.gov/compound/54676537#section=IUPAC-Name	353.3	4.7	https://pubchem.ncbi.nlm.nih.gov/compound/54676537#section=IUPAC-Name	1.98	https://www.drugbank.ca/drugs/DB01418	-4.5	https://www.drugbank.ca/drugs/DB01418	109.42	https://www.drugbank.ca/drugs/DB01418	34.35		66	https://pubchem.ncbi.nlm.nih.gov/compound/54676537#section=Computed-Properties	1	https://pubchem.ncbi.nlm.nih.gov/compound/54676537#section=Computed-Properties		-6.589	-6.399	-3.522	6.399	3.522	4.9605	1.4385	1.24012	0.708898		87.446
Acetaminophen	https://pubchem.ncbi.nlm.nih.gov/compound/1983	N-(4-hydroxyphenyl)acetamide	https://pubchem.ncbi.nlm.nih.gov/compound/1983#section=Names-and-Identifiers	103-90-2	https://pubchem.ncbi.nlm.nih.gov/compound/1983#section=Other-Identifiers	C8H9NO2	8	9	1	2	0	0	CC(=O)NC1=CC=C(C=C1)O	https://pubchem.ncbi.nlm.nih.gov/compound/1983#section=InChI-Key	InChI=1S/C8H9NO2/c1-6(10)9-7-2-4-8(11)5-3-7/h2-5,11H,1H3,(H,9,10)	https://pubchem.ncbi.nlm.nih.gov/compound/1983#section=IUPAC-Name	151.16	9.9	http://microelectrochemalexbaeza.com/wp-content/uploads/2015/05/pKaFarmacos-BD_BEUFE.pdf	0.91	https://www.drugbank.ca/drugs/DB01418	-1.6	https://www.drugbank.ca/drugs/DB01418	49.33	https://www.drugbank.ca/drugs/DB01418	15.52	https://www.drugbank.ca/drugs/DB01418	2	https://www.drugbank.ca/drugs/DB01418	2	https://www.drugbank.ca/drugs/DB01418		-6.116	-5.494	-1.646	5.494	1.646	3.57	1.924	0.8925	0.891372	85.8	89.0545
Acetazolamide	https://www.drugbank.ca/drugs/DB00819	N-(5-sulfamoyl-1,3,4-thiadiazol-2-yl)acetamide	https://pubchem.ncbi.nlm.nih.gov/compound/1986#section=Names-and-Identifiers	59-66-5	https://pubchem.ncbi.nlm.nih.gov/compound/1986#section=Molecular-Formula	C4H6N4O3S2	4	6	4	3	2	0	CC(=O)NC1=NN=C(S1)S(=O)(=O)N	https://pubchem.ncbi.nlm.nih.gov/compound/1986#section=InChI-Key	InChI=1S/C4H6N4O3S2/c1-2(9)6-3-7-8-4(12-3)13(5,10)11/h1H3,(H2,5,10,11)(H,6,7,9)	https://www.drugbank.ca/drugs/DB00819	222.3	8.8	http://microelectrochemalexbaeza.com/wp-content/uploads/2015/05/pKaFarmacos-BD_BEUFE.pdf	-0.26	https://www.drugbank.ca/drugs/DB00819	-2.36	https://www.drugbank.ca/drugs/DB00819	115.04	https://www.drugbank.ca/drugs/DB00819	19.16	https://www.drugbank.ca/drugs/DB00819	5	https://www.drugbank.ca/drugs/DB00819	2	https://www.drugbank.ca/drugs/DB00819		-7.045	-7.01	-3.358	7.01	3.358	5.184	1.826	1.296	0.497262	93	89.0056
Acetic acid	https://www.drugbank.ca/drugs/DB03166	acetic acid	https://www.drugbank.ca/drugs/DB03166	64-19-7	https://pubchem.ncbi.nlm.nih.gov/compound/176#section=Other-Identifiers	C2H4O2	2	4	2	0	0	0	CC(=O)O	https://pubchem.ncbi.nlm.nih.gov/compound/176#section=InChI-Key	InChI=1S/C2H4O2/c1-2(3)4/h1H3,(H,3,4)	https://pubchem.ncbi.nlm.nih.gov/compound/176#section=Computed-Descriptors	60.05	4.8	http://microelectrochemalexbaeza.com/wp-content/uploads/2015/05/pKaFarmacos-BD_BEUFE.pdf	-0.17	https://www.drugbank.ca/drugs/DB03166	1.22	https://www.drugbank.ca/drugs/DB03166	37.3	https://www.drugbank.ca/drugs/DB03166	5.34	https://www.drugbank.ca/drugs/DB03166	2	https://www.drugbank.ca/drugs/DB03166	1	https://www.drugbank.ca/drugs/DB03166		-8.101	-6.816	-1.07	6.816	1.07	3.943	2.873	0.98575	0.532022	92	88.5517
Acepromazine	https://www.drugbank.ca/drugs/DB01614	1-{10-[3-(dimethylamino)propyl]-10H-phenothiazin-2-yl}ethan-1-one	https://www.drugbank.ca/drugs/DB01614	61-00-7	https://www.drugbank.ca/drugs/DB01614	C19H22N2OS	19	22	2	1	1	0	CN(C)CCCN1C2=CC=CC=C2SC2=C1C=C(C=C2)C(C)=O	https://www.drugbank.ca/drugs/DB01614	InChI=1S/C19H22N2OS/c1-14(22)15-9-10-19-17(13-15)21(12-6-11-20(2)3)16-7-4-5-8-18(16)23-19/h4-5,7-10,13H,6,11-12H2,1-3H3	https://www.drugbank.ca/drugs/DB01614	326.5	9.3	https://www.drugfuture.com/chemdata/acepromazine.html	4.3	https://books.google.com.mx/books?id=YTeY9ZEfNccC&pg=PA305&lpg=PA305&dq=logp+y+logs+de+acepromazine&source=bl&ots=MZM4Nt7JiU&sig=ACfU3U1ns3OGnb3Am57pNEb7K1OPvnSBhw&hl=es-419&sa=X&ved=2ahUKEwiXzvfXhsfmAhUH1qwKHYhBCz4Q6AEwDXoECAoQAQ#v=onepage&q=logp%20y%20logs%20de%20acepromazine&f=false	-4.5	https://pubchem.ncbi.nlm.nih.gov/compound/6077#section=Computed-Properties	25.2	https://books.google.com.mx/books?id=YTeY9ZEfNccC&pg=PA305&lpg=PA305&dq=logp+y+logs+de+acepromazine&source=bl&ots=MZM4Nt7JiU&sig=ACfU3U1ns3OGnb3Am57pNEb7K1OPvnSBhw&hl=es-419&sa=X&ved=2ahUKEwiXzvfXhsfmAhUH1qwKHYhBCz4Q6AEwDXoECAoQAQ#v=onepage&q=logp%20y%20logs%20de%20acepromazine&f=false	37.17	https://www.drugbank.ca/drugs/DB01614	3	https://www.drugbank.ca/drugs/DB01614	0	https://www.drugbank.ca/drugs/DB01614		-5.389	-4.924	-2.529	4.924	2.529	3.7265	1.1975	0.931625	1.36681		97.7314
Acetylmethadol	https://www.drugbank.ca/drugs/DB01433	Acetato de 6- (dimetilamino) -4,4-difenilheptan-3-ilo	https://www.drugbank.ca/drugs/DB01433	509-74-0	https://www.drugbank.ca/drugs/DB01433	C 23 H 31 NO 2	23	31	1	2	0	0	CCC (OC (C) = O) C (CC (C) N (C) C) (C1 = CC = CC = C1) C1 = CC = CC = C1	https://www.drugbank.ca/drugs/DB01433	InChI = 1S / C23H31NO2 / c1-6-22 (26-19 (3) 25) 23 (17-18 (2) 24 (4) 5,20-13-9-7-10-14-20) 21- 15-11-8-12-16-21 / h7-16,18,22H, 6,17H2,1-5H3	https://www.drugbank.ca/drugs/DB01433	353.5	9.87	https://www.drugbank.ca/drugs/DB01433	4.27	https://www.drugbank.ca/drugs/DB01433	-5.3	https://www.drugbank.ca/drugs/DB01433	29.54	https://www.drugbank.ca/drugs/DB01433	40.82	https://www.drugbank.ca/drugs/DB01433	2	https://www.drugbank.ca/drugs/DB01433	0	https://www.drugbank.ca/drugs/DB01433		-6.333	-5.163	-1.485	5.163	1.485	3.324	1.839	0.831	0.999456		89.4218
Alphameprodine	https://pubchem.ncbi.nlm.nih.gov/compound/61119#section=Names-and-Identifiers	[(3S,4R)-3-ethyl-1-methyl-4-phenylpiperidin-4-yl] propanoate	https://pubchem.ncbi.nlm.nih.gov/compound/61119#section=Names-and-Identifiers	468-51-9	https://www.drugbank.ca/drugs/DB01499	C17H25NO2	17	25	1	2	0	0	CCC1CN(CCC1(C2=CC=CC=C2)OC(=O)CC)C	https://pubchem.ncbi.nlm.nih.gov/compound/61119#section=InChI-Key	InChI=1S/C17H25NO2/c1-4-14-13-18(3)12-11-17(14,20-16(19)5-2)15-9-7-6-8-10-15/h6-10,14H,4-5,11-13H2,1-3H3/t14-,17+/m0/s1	https://pubchem.ncbi.nlm.nih.gov/compound/61119#section=IUPAC-Name	275.4	9.1	https://www.drugbank.ca/drugs/DB01499	3.46	https://www.drugbank.ca/drugs/DB01499	-3.1	https://www.drugbank.ca/drugs/DB01499	29.54	https://www.drugbank.ca/drugs/DB01499	31.7	https://www.drugbank.ca/drugs/DB01499	2	https://www.drugbank.ca/drugs/DB01499	0	https://www.drugbank.ca/drugs/DB01499		-6.175	-5.284	-1.511	5.284	1.511	3.3975	1.8865	0.849375	0.95481		88.7401
Alphaprodine	https://pubchem.ncbi.nlm.nih.gov/compound/6471#section=Names-and-Identifiers	(1,3-dimethyl-4-phenylpiperidin-4-yl) propanoate	https://pubchem.ncbi.nlm.nih.gov/compound/6471#section=Names-and-Identifiers	77-20-3	https://pubchem.ncbi.nlm.nih.gov/compound/6471#section=InChI-Key	C16H23NO2	16	23	1	2	0	0	CCC(=O)OC1(CCN(CC1C)C)C2=CC=CC=C2	https://pubchem.ncbi.nlm.nih.gov/compound/6471#section=InChI-Key	InChI=1S/C16H23NO2/c1-4-15(18)19-16(14-8-6-5-7-9-14)10-11-17(3)12-13(16)2/h5-9,13H,4,10-12H2,1-3H3	https://pubchem.ncbi.nlm.nih.gov/compound/6471#section=Computed-Descriptors	261.36	8.7	http://microelectrochemalexbaeza.com/wp-content/uploads/2015/05/pKaFarmacos-BD_BEUFE.pdf	3.24	https://www.drugbank.ca/drugs/DB13160	-2.7	https://www.drugbank.ca/drugs/DB13160	29.54	https://www.drugbank.ca/drugs/DB13160	29.83	https://www.drugbank.ca/drugs/DB13160	2	https://www.drugbank.ca/drugs/DB13160	0	https://www.drugbank.ca/drugs/DB13160		-6.166	-5.302	-1.501	5.302	1.501	3.4015	1.9005	0.850375	0.946725		88.4549
Alprenolol	https://www.drugbank.ca/drugs/DB00866	1-[2-(prop-2-en-1-yl)phenoxy]-3-[(propan-2-yl)amino]propan-2-ol	https://www.drugbank.ca/drugs/DB00866	13655-52-2	https://www.drugbank.ca/drugs/DB00866	C15H23NO2	15	23	1	2	0	0	CC(C)NCC(O)COC1=CC=CC=C1CC=C	https://www.drugbank.ca/drugs/DB00866	InChI=1S/C15H23NO2/c1-4-7-13-8-5-6-9-15(13)18-11-14(17)10-16-12(2)3/h4-6,8-9,12,14,16-17H,1,7,10-11H2,2-3H3	https://www.drugbank.ca/drugs/DB00866	249.35	9.6	https://www.drugbank.ca/drugs/DB00866	3.1	https://www.drugbank.ca/drugs/DB00866	-3.1	https://www.drugbank.ca/drugs/DB00866	41.49	https://www.drugbank.ca/drugs/DB00866	29.38	https://www.drugbank.ca/drugs/DB00866	2	https://pubchem.ncbi.nlm.nih.gov/compound/2119#section=Computed-Properties	3	https://pubchem.ncbi.nlm.nih.gov/compound/2119#section=Computed-Properties		-6.035	-5.694	-1.455	5.694	1.455	3.5745	2.1195	0.893625	0.808092		88.3816
Amantadine	https://www.drugbank.ca/drugs/DB00915	adamantan-1-amine	https://www.drugbank.ca/drugs/DB00915	768-94-5	https://www.drugbank.ca/drugs/DB00915	C10H17N	10	17	1	0	0	0	NC12CC3CC(CC(C3)C1)C2	https://www.drugbank.ca/drugs/DB00915		https://www.drugbank.ca/drugs/DB00915	151.25	10.8	http://microelectrochemalexbaeza.com/wp-content/uploads/2015/05/pKaFarmacos-BD_BEUFE.pdf	2.44	https://www.drugbank.ca/drugs/DB00915	-3.2	https://www.drugbank.ca/drugs/DB00915	26.02	https://www.drugbank.ca/drugs/DB13160	17.92	https://www.drugbank.ca/drugs/DB13160	1	https://www.drugbank.ca/drugs/DB13160	1	https://www.drugbank.ca/drugs/DB13160		-6.749	-5.969	5.844	5.969	-5.844	0.0625	5.9065	0.015625	0.587277		92.4316
Aminobenzoic acid	https://www.drugbank.ca/drugs/DB02362	4-aminobenzoic acid	https://www.drugbank.ca/drugs/DB02362	150-13-0	https://www.drugbank.ca/drugs/DB02362	C7H7NO2	7	7	1	2	0	0	NC1=CC=C(C=C1)C(O)=O	https://www.drugbank.ca/drugs/DB02362	InChI=1S/C7H7NO2/c8-6-3-1-5(2-4-6)7(9)10/h1-4H,8H2,(H,9,10)	https://www.drugbank.ca/drugs/DB02362	137,14	3.38	https://www.drugbank.ca/drugs/DB02362	0.83	https://www.drugbank.ca/drugs/DB02362	-0.4	https://www.drugbank.ca/drugs/DB02362	63.32	https://www.drugbank.ca/drugs/DB02362	13.44	https://www.drugbank.ca/drugs/DB02362	3	https://www.drugbank.ca/drugs/DB02362	2	https://www.drugbank.ca/drugs/DB02362		-6.315	-5.922	-2.122	5.922	2.122	4.022	1.9	1.0055	0.783684	80	85.8844
Aminocaproic acid	https://www.drugbank.ca/drugs/DB00513	6-aminohexanoic acid	https://www.drugbank.ca/drugs/DB00513	60-32-2	https://www.drugbank.ca/drugs/DB00513	C6H13NO2	6	13	1	2	0	0	NCCCCCC(O)=O	https://www.drugbank.ca/drugs/DB00513	InChI=1S/C6H13NO2/c7-5-3-1-2-4-6(8)9/h1-5,7H2,(H,8,9)	https://www.drugbank.ca/drugs/DB00513	131.17	4.43	https://www.drugbank.ca/drugs/DB00513	-2.95	https://www.drugbank.ca/drugs/DB00513	-0.46	https://www.drugbank.ca/drugs/DB00513	63.32	https://www.drugbank.ca/drugs/DB00513	14.71	https://www.drugbank.ca/drugs/DB00513	3	https://www.drugbank.ca/drugs/DB00513	2	https://www.drugbank.ca/drugs/DB00513		-6.941	-6.178	-0.508	6.178	0.508	3.343	2.835	0.83575	0.644974		86.2049
Aminophylline																	420.43	5		-3.03		-0.9		69.3		16.86								-5.746	-1.671					0.927	0.808	87	85.4198
Aminophylline	https://www.drugbank.ca/drugs/DB01223	bis(1,3-dimethyl-2,3,6,7-tetrahydro-1H-purine-2,6-dione); ethane-1,2-diamine	https://www.drugbank.ca/drugs/DB01223	317-34-0	https://www.drugbank.ca/drugs/DB01223	C16H24N10O4	16	24	10	4	0	0	CN1C2=C(C(=O)N(C1=O)C)NC=N2.CN1C2=C(C(=O)N(C1=O)C)NC=N2.C(CN)N CN1C2=C(C(=O)N(C1=O)C)NC=N2.CN1C2=C(C(=O)N(C1=O)C)NC=N2.C(CN)N CN1C2=C(C(=O)N(C1=O)C)NC=N2.CN1C2=C(C(=O)N(C1=O)C)NC=N2.C(CN)N CN1C2=C(C(=O)N(C1=O)C)NC=N2.CN1C2=C(C(=O)N(C1=O)C)NC=N2.C(CN)N CN1C2=C(C(=O)N(C1=O)C)NC=N2.CN1C2=C(C(=O)N(C1=O)C)NC=N2.C(CN)N	https://pubchem.ncbi.nlm.nih.gov/compound/Aminophylline#section=IUPAC-Name	InChI=1S/2C7H8N4O2.C2H8N2/c2*1-10-5-4(8-3-9 5)6(12)11(2)7(10)13;3-1-2-4/h2*3H,1-2H3,(H,8,9);1-4H2	https://www.drugbank.ca/drugs/DB01223	420.43	5	http://microelectrochemalexbaeza.com/wp-content/uploads/2015/05/pKaFarmacos-BD_BEUFE.pdf	-3.03	https://www.drugbank.ca/drugs/DB01223	-0.9	http://www.hmdb.ca/metabolites/HMDB0001889	69.3	http://www.hmdb.ca/metabolites/HMDB0001889	16.86	http://www.hmdb.ca/metabolites/HMDB0001889	3	http://www.hmdb.ca/metabolites/HMDB0001889	1	http://www.hmdb.ca/metabolites/HMDB0001889		-5.91	-5.869	-2.115	5.869	2.115	3.992	1.877	0.998	0.801279	87	86.7914
4-Aminohippuric acid	http://www.hmdb.ca/metabolites/HMDB0001867	2-[(4-aminophenyl)formamido]acetic acid	http://www.hmdb.ca/metabolites/HMDB0001867	61-78-9	http://www.hmdb.ca/metabolites/HMDB0001867	C9H10N2O3	8	10	2	3	0	0	NC1=CC=C(C=C1)C(=O)NCC(O)=O	http://www.hmdb.ca/metabolites/HMDB0001867	InChI=1S/C9H10N2O3/c10-7-3-1-6(2-4-7)9(14)11-5-8(12)13/h1-4H,5,10H2,(H,11,14)(H,12,13)	http://www.hmdb.ca/metabolites/HMDB0001867	194.19	3.64	http://microelectrochemalexbaeza.com/wp-content/uploads/2015/05/pKaFarmacos-BD_BEUFE.pdf	-0.89	http://www.hmdb.ca/metabolites/HMDB0001867	-1.8	http://www.hmdb.ca/metabolites/HMDB0001867	92.42	http://www.hmdb.ca/metabolites/HMDB0001867	19.13	http://www.hmdb.ca/metabolites/HMDB0001867	4	http://www.hmdb.ca/metabolites/HMDB0001867	3	http://www.hmdb.ca/metabolites/HMDB0001867		-6.202	-6.037	-2.391	6.037	2.391	4.214	1.823	1.0535	0.764125		86.2539
Aminopterin	http://www.hmdb.ca/metabolites/HMDB0001833	2-[(4-{[(2,4-diaminopteridin-6-yl)methyl]amino}phenyl)formamido]pentanedioic acid	http://www.hmdb.ca/metabolites/HMDB0001833	54-62-6	http://www.hmdb.ca/metabolites/HMDB0001833	C19H20N8O5	19	20	8	5	0	0	NC1=NC2=C(N=C(CNC3=CC=C(C=C3)C(=O)NC(CCC(O)=O)C(O)=O)C=N2)C(N)=N1	http://www.hmdb.ca/metabolites/HMDB0001833	InChI=1S/C19H20N8O5/c20-15-14-16(27-19(21)26-15)23-8-11(24-14)7-22-10-3-1-9(2-4-10)17(30)25-12(18(31)32)5-6-13(28)29/h1-4,8,12,22H,5-7H2,(H,25,30)(H,28,29)(H,31,32)(H4,20,21,23,26,27)	http://www.hmdb.ca/metabolites/HMDB0001833	440,4	5.5	https://pubchem.ncbi.nlm.nih.gov/compound/169371	0.25	https://pubchem.ncbi.nlm.nih.gov/compound/169371	-3.6	https://pubchem.ncbi.nlm.nih.gov/compound/169371	219.33	https://pubchem.ncbi.nlm.nih.gov/compound/169371	44.13	https://pubchem.ncbi.nlm.nih.gov/compound/169371	12	http://www.hmdb.ca/metabolites/HMDB0001833	6	http://www.hmdb.ca/metabolites/HMDB0001833		-5.879	-5.663	-2.923	5.663	2.923	4.293	1.37	1.07325	0.987956		90.2675
Aminosalicylic Acid	http://www.hmdb.ca/metabolites/HMDB0014378	4-amino-2-hydroxybenzoic acid	http://www.hmdb.ca/metabolites/HMDB0014378	65-49-6	http://www.hmdb.ca/metabolites/HMDB0014378	C7H7NO3	7	7	1	3	0	0	NC1=CC(O)=C(C=C1)C(O)=O	http://www.hmdb.ca/metabolites/HMDB0014378	InChI=1S/C7H7NO3/c8-4-1-2-5(7(10)11)6(9)3-4/h1-3,9H,8H2,(H,10,11)	http://www.hmdb.ca/metabolites/HMDB0014378	153.14	2.05	https://www.drugbank.ca/drugs/DB00233	0.89	https://www.drugbank.ca/drugs/DB00233	-1.1	https://www.drugbank.ca/drugs/DB00233	83.55	http://www.hmdb.ca/metabolites/HMDB0014378	14.29	http://www.hmdb.ca/metabolites/HMDB0014378	4	http://www.hmdb.ca/metabolites/HMDB0014378	3	http://www.hmdb.ca/metabolites/HMDB0014378		-6.06	-5.978	-2.062	5.978	2.062	4.02	1.958	1.005	0.760981		85.0647
Amitriptyline	https://www.drugbank.ca/drugs/DB00321	N,N-dimethyl-3-(2-tricyclo[9.4.0.03,8]pentadeca-1(15),3,5,7,11,13-hexaenylidene)propan-1-amine	https://www.drugbank.ca/drugs/DB00321	50-48-6	https://www.drugbank.ca/drugs/DB00321	C20H23N	20	23	1	0	0	0	CN(C)CCC=C1C2=CC=CC=C2CCC2=CC=CC=C12	https://www.drugbank.ca/drugs/DB00321	InChI=1S/C20H23N/c1-21(2)15-7-12-20-18-10-5-3-8-16(18)13-14-17-9-4-6-11-19(17)20/h3-6,8-12H,7,13-15H2,1-2H3	https://www.drugbank.ca/drugs/DB00321	277.4	9.4	http://microelectrochemalexbaeza.com/wp-content/uploads/2015/05/pKaFarmacos-BD_BEUFE.pdf	4.92	https://pdfs.semanticscholar.org/6fc5/ceca026da3b93fb450ece63df320b5597ca2.pdf	-4.39	https://www.acdlabs.com/download/publ/2007/low_quality_predictions.pdf	3.24	https://www.drugbank.ca/drugs/DB00321	33.74	https://www.drugbank.ca/drugs/DB00321	1	https://www.drugbank.ca/drugs/DB00321	0	https://www.drugbank.ca/drugs/DB00321		-5.992	-5.211	-1.887	5.211	1.887	3.549	1.662	0.88725	1.03821	94	90.5113
Amobarbital	https://www.drugbank.ca/drugs/DB01351	5-ethyl-5-(3-methylbutyl)-1,3-diazinane-2,4,6-trione	https://www.drugbank.ca/drugs/DB01351	57-43-2	https://www.drugbank.ca/drugs/DB01351	C11H18N2O3	11	18	2	3	0	0	CCC1(CCC(C)C)C(=O)NC(=O)NC1=O	https://www.drugbank.ca/drugs/DB01351	InChI=1S/C11H18N2O3/c1-4-11(6-5-7(2)3)8(14)12-10(16)13-9(11)15/h7H,4-6H2,1-3H3,(H2,12,13,14,15,16)	https://www.drugbank.ca/drugs/DB01351	226.27	8	http://microelectrochemalexbaeza.com/wp-content/uploads/2015/05/pKaFarmacos-BD_BEUFE.pdf	2.07	HANSCH,C ET AL. (1995)	-2.57	ADME Research, USCD	75.27	https://www.drugbank.ca/drugs/DB01351	23.45	https://www.drugbank.ca/drugs/DB01351	3	http://www.hmdb.ca/metabolites/HMDB0015440	2	http://www.hmdb.ca/metabolites/HMDB0015440		-7.058	-6.679	-2.413	6.679	2.413	4.546	2.133	1.1365	0.575246		88.8197
Amoxicillin	https://www.drugbank.ca/drugs/DB01351	(2S,5R,6R)-6-[(2R)-2-amino-2-(4-hydroxyphenyl)acetamido]-3,3-dimethyl-7-oxo-4-thia-1-azabicyclo[3.2.0]heptane-2-carboxylic acid	https://www.drugbank.ca/drugs/DB01351	57-43-2	https://www.drugbank.ca/drugs/DB01351	C16H19N3O5S	16	19	3	5	1	0	CC1(C(N2C(S1)C(C2=O)NC(=O)C(C3=CC=C(C=C3)O)N)C(=O)O)C	https://pubchem.ncbi.nlm.nih.gov/compound/33613#section=InChI-Key	InChI=1S/C16H19N3O5S/c1-16(2)11(15(23)24)19-13(22)10(14(19)25-16)18-12(21)9(17)7-3-5-8(20)6-4-7/h3-6,9-11,14,20H,17H2,1-2H3,(H,18,21)(H,23,24)/t9-,10-,11+,14-/m1/s1	https://pubchem.ncbi.nlm.nih.gov/compound/33613#section=IUPAC-Name	365.4	2.4	http://microelectrochemalexbaeza.com/wp-content/uploads/2015/05/pKaFarmacos-BD_BEUFE.pdf	0.87	SANGSTER (1994)	-2.6	https://www.drugbank.ca/drugs/DB01060	132.96	http://www.hmdb.ca/metabolites/HMDB0015193	35.52	http://www.hmdb.ca/metabolites/HMDB0015193	6	http://www.hmdb.ca/metabolites/HMDB0015193	4	http://www.hmdb.ca/metabolites/HMDB0015193		-6.097	-5.999	-1.885	5.999	1.885	3.942	2.057	0.9855	0.743316	94.47	85.0705
Ampicillin	http://www.hmdb.ca/metabolites/HMDB0014559	(2S,5R,6R)-6-[(2R)-2-amino-2-phenylacetamido]-3,3-dimethyl-7-oxo-4-thia-1-azabicyclo[3.2.0]heptane-2-carboxylic acid	http://www.hmdb.ca/metabolites/HMDB0014559	69-53-4	http://www.hmdb.ca/metabolites/HMDB0014559	C16H19N3O4S	16	19	3	4	1	0	CC1(C(N2C(S1)C(C2=O)NC(=O)C(C3=CC=CC=C3)N)C(=O)O)C	https://pubchem.ncbi.nlm.nih.gov/compound/6249#section=InChI-Key	InChI=1S/C16H19N3O4S/c1-16(2)11(15(22)23)19-13(21)10(14(19)24-16)18-12(20)9(17)8-6-4-3-5-7-8/h3-7,9-11,14H,17H2,1-2H3,(H,18,20)(H,22,23)/t9-,10-,11+,14-/m1/s1	https://www.drugbank.ca/drugs/DB00415	349.4	2.7	http://microelectrochemalexbaeza.com/wp-content/uploads/2015/05/pKaFarmacos-BD_BEUFE.pdf	1.35	https://pdfs.semanticscholar.org/6fc5/ceca026da3b93fb450ece63df320b5597ca2.pdf	-2.8	https://www.drugbank.ca/drugs/DB00415	112.73	http://www.hmdb.ca/metabolites/HMDB0014559	34.54	http://www.hmdb.ca/metabolites/HMDB0014559	5	http://www.hmdb.ca/metabolites/HMDB0014559	3	http://www.hmdb.ca/metabolites/HMDB0014559		-6.534	-6.158	-1.973	6.158	1.973	4.0655	2.0925	1.01638	0.701195	92.8	85.3584
Amphetamine	https://pubchem.ncbi.nlm.nih.gov/compound/3007	1-phenylpropan-2-amine	https://pubchem.ncbi.nlm.nih.gov/compound/3007	300-62-9	http://www.hmdb.ca/metabolites/HMDB0014328	C9H13N	9	13	1	0	0	0	CC(N)CC1=CC=CC=C1	http://www.hmdb.ca/metabolites/HMDB0014328	InChI=1S/C9H13N/c1-8(10)7-9-5-3-2-4-6-9/h2-6,8H,7,10H2,1H3	http://www.hmdb.ca/metabolites/HMDB0014328	135.21	9.8	http://microelectrochemalexbaeza.com/wp-content/uploads/2015/05/pKaFarmacos-BD_BEUFE.pdf	1.8	http://www.hmdb.ca/metabolites/HMDB0014328	-1.9	http://www.hmdb.ca/metabolites/HMDB0014328	26.02	http://www.hmdb.ca/metabolites/HMDB0014328	16.17	http://www.hmdb.ca/metabolites/HMDB0014328	1	http://www.hmdb.ca/metabolites/HMDB0014328	1	http://www.hmdb.ca/metabolites/HMDB0014328		-6.474	-6.185	-1.386	6.185	1.386	3.7855	2.3995	0.946375	0.669827		88.9853
Amphotericin B	https://pubchem.ncbi.nlm.nih.gov/compound/Amphotericin%20B#section=Names-and-Identifiers	33-(4-amino-3,5-dihydroxy-6-methyloxan-2-yl)oxy-1,3,5,6,9,11,17,37-octahydroxy-15,16,18-trimethyl-13-oxo-14,39-dioxabicyclo[33.3.1]nonatriaconta-19,21,23,25,27,29,31-heptaene-36-carboxylic acid	https://pubchem.ncbi.nlm.nih.gov/compound/Amphotericin%20B#section=Names-and-Identifiers	1397-89-3	https://www.drugbank.ca/drugs/DB00681	C47H73NO17	47	73	1	17	0	0	CC1C=CC=CC=CC=CC=CC=CC=CC(CC2C(C(CC(O2)(CC(CC(C(CCC(CC(CC(=O)OC(C(C1O)C)C)O)O)O)O)O)O)O)C(=O)O)OC3C(C(C(C(O3)C)O)N)O	https://pubchem.ncbi.nlm.nih.gov/compound/Amphotericin%20B#section=InChI-Key	InChI=1S/C47H73NO17/c1-27-17-15-13-11-9-7-5-6-8-10-12-14-16-18-34(64-46-44(58)41(48)43(57)30(4)63-46)24-38-40(45(59)60)37(54)26-47(61,65-38)25-33(51)22-36(53)35(52)20-19-31(49)21-32(50)23-39(55)62-29(3)28(2)42(27)56/h5-18,27-38,40-44,46,49-54,56-58,61H,19-26,48H2,1-4H3,(H,59,60)	https://pubchem.ncbi.nlm.nih.gov/compound/Amphotericin%20B#section=InChI	924.1	3.58	http://www.hmdb.ca/metabolites/HMDB0014819	0.8	http://www.hmdb.ca/metabolites/HMDB0014819	-4	http://www.hmdb.ca/metabolites/HMDB0014819	319.61	http://www.hmdb.ca/metabolites/HMDB0014819	99.45	http://www.hmdb.ca/metabolites/HMDB0014819	17	http://www.hmdb.ca/metabolites/HMDB0014819	12	http://www.hmdb.ca/metabolites/HMDB0014819		-5.792	-5.274	-3.29	5.274	3.29	4.282	0.992	1.0705	1.36996		97.5551
Anileridine	https://www.drugbank.ca/drugs/DB00913	ethyl 1-[2-(4-aminophenyl)ethyl]-4-phenylpiperidine-4-carboxylate	https://www.drugbank.ca/drugs/DB00913	144-14-9	https://www.drugbank.ca/drugs/DB00913	C22H28N2O2	22	28	2	2	0	0	CCOC(=O)C1(CCN(CCC2=CC=C(N)C=C2)CC1)C1=CC=CC=C1	https://www.drugbank.ca/drugs/DB00913	InChI=1S/C22H28N2O2/c1-2-26-21(25)22(19-6-4-3-5-7-19)13-16-24(17-14-22)15-12-18-8-10-20(23)11-9-18/h3-11H,2,12-17,23H2,1H3	https://www.drugbank.ca/drugs/DB00913	352.5	8.88	https://www.drugbank.ca/drugs/DB00913	3.7	https://www.drugbank.ca/drugs/DB00913	-4.5	https://www.drugbank.ca/drugs/DB00913	55.56	http://www.hmdb.ca/metabolites/HMDB0015049	40.98	http://www.hmdb.ca/metabolites/HMDB0015049	3	http://www.hmdb.ca/metabolites/HMDB0015049	1	http://www.hmdb.ca/metabolites/HMDB0015049		-5.361	-5.109	-1.551	5.109	1.551	3.33	1.779	0.8325	1.03148		89.3379
Anisindione	https://www.drugbank.ca/drugs/DB01125	2-(4-methoxyphenyl)-2,3-dihydro-1H-indene-1,3-dione	https://www.drugbank.ca/drugs/DB01125	117-37-3	https://www.drugbank.ca/drugs/DB01125	C16H12O3	16	12	0	3	0	0	COC1=CC=C(C=C1)C1C(=O)C2=CC=CC=C2C1=O	http://www.hmdb.ca/metabolites/HMDB0015257	InChI=1S/C16H12O3/c1-19-11-8-6-10(7-9-11)14-15(17)12-4-2-3-5-13(12)16(14)18/h2-9,14H,1H3	http://www.hmdb.ca/metabolites/HMDB0015257	252.26	4.1	http://microelectrochemalexbaeza.com/wp-content/uploads/2015/05/pKaFarmacos-BD_BEUFE.pdf	2.88	SANGSTER (1993)	-4.3	https://www.drugbank.ca/drugs/DB01125	43.37	http://www.hmdb.ca/metabolites/HMDB0015257	26.3	http://www.hmdb.ca/metabolites/HMDB0015257	3	https://www.drugbank.ca/drugs/DB01125	0	https://www.drugbank.ca/drugs/DB01125		-6.26	-5.604	-3.344	5.604	3.344	4.474	1.13	1.1185	1.1177		92.771
Antazoline	http://www.hmdb.ca/metabolites/HMDB0015689	N-benzyl-N-(4,5-dihydro-1H-imidazol-2-ylmethyl)aniline	http://www.hmdb.ca/metabolites/HMDB0015689	91-75-8	http://www.hmdb.ca/metabolites/HMDB0015689	C17H19N3	17	19	3	0	0	0	C(N(CC1=CC=CC=C1)C1=CC=CC=C1)C1=NCCN1	http://www.hmdb.ca/metabolites/HMDB0015689	InChI=1S/C17H19N3/c1-3-7-15(8-4-1)13-20(14-17-18-11-12-19-17)16-9-5-2-6-10-16/h1-10H,11-14H2,(H,18,19)	http://www.hmdb.ca/metabolites/HMDB0015689	265.35	10	http://microelectrochemalexbaeza.com/wp-content/uploads/2015/05/pKaFarmacos-BD_BEUFE.pdf	3.22	http://www.hmdb.ca/metabolites/HMDB0015689	-3.4	http://www.hmdb.ca/metabolites/HMDB0015689	27.63	http://www.hmdb.ca/metabolites/HMDB0015689	30.11	http://www.hmdb.ca/metabolites/HMDB0015689	3	http://www.hmdb.ca/metabolites/HMDB0015689	1	http://www.hmdb.ca/metabolites/HMDB0015689		-5.335	-5.223	-1.648	5.223	1.648	3.4355	1.7875	0.858875	0.997063		89.8461
Antipyrine	http://www.hmdb.ca/metabolites/HMDB0015503	1,5-dimethyl-2-phenyl-2,3-dihydro-1H-pyrazol-3-one	http://www.hmdb.ca/metabolites/HMDB0015503	60-80-0	http://www.hmdb.ca/metabolites/HMDB0015503	C11H12N2O	11	13	2	1	0	0	CN1N(C(=O)C=C1C)C1=CC=CC=C1	http://www.hmdb.ca/metabolites/HMDB0015503	InChI=1S/C11H12N2O/c1-9-8-11(14)13(12(9)2)10-6-4-3-5-7-10/h3-8H,1-2H3	http://www.hmdb.ca/metabolites/HMDB0015503	188.33	2.2	http://microelectrochemalexbaeza.com/wp-content/uploads/2015/05/pKaFarmacos-BD_BEUFE.pdf	0.38	HANSCH,C ET AL. (1995)	-0.6	https://www.drugbank.ca/drugs/DB01435	23.55	http://www.hmdb.ca/metabolites/HMDB0015503	20.4	http://www.hmdb.ca/metabolites/HMDB0015503	2	http://www.hmdb.ca/metabolites/HMDB0015503	0	http://www.hmdb.ca/metabolites/HMDB0015503		-5.635	-5.313	-1.894	5.313	1.894	3.6035	1.7095	0.900875	0.993419	95.7	86.2521
Apomorphine	https://www.drugbank.ca/drugs/DB00714	(9R)-10-methyl-10-azatetracyclo[7.7.1.0²,⁷.0¹³,¹⁷]heptadeca-1(16),2(7),3,5,13(17),14-hexaene-3,4-diol	https://www.drugbank.ca/drugs/DB00714	58-00-4	https://www.drugbank.ca/drugs/DB00714	C17H17NO2	17	17	1	2	0	0	CN1CCC2=C3C1CC4=C(C3=CC=C2)C(=C(C=C4)O)O	https://pubchem.ncbi.nlm.nih.gov/compound/6005#section=IUPAC-Name	InChI=1S/C17H17NO2/c1-18-8-7-10-3-2-4-12-15(10)13(18)9-11-5-6-14(19)17(20)16(11)12/h2-6,13,19-20H,7-9H2,1H3/t13-/m1/s1	https://pubchem.ncbi.nlm.nih.gov/compound/6005#section=IUPAC-Name	267.32	7	http://microelectrochemalexbaeza.com/wp-content/uploads/2015/05/pKaFarmacos-BD_BEUFE.pdf	3.1	https://www.drugbank.ca/drugs/DB00714	-2.7	https://www.drugbank.ca/drugs/DB00714	43.7	https://www.drugbank.ca/drugs/DB00714	29.7	https://www.drugbank.ca/drugs/DB00714	3	https://www.drugbank.ca/drugs/DB00714	2	https://www.drugbank.ca/drugs/DB00714		-5.519	-5.239	-2.01	5.239	2.01	3.6245	1.6145	0.906125	1.04537		89.6319
Aprobarbital	https://www.drugbank.ca/drugs/DB01352	5-(prop-2-en-1-yl)-5-(propan-2-yl)-1,3-diazinane-2,4,6-trione	https://www.drugbank.ca/drugs/DB01352	77-02-1	https://www.drugbank.ca/drugs/DB01352	C10H14N2O3	10	14	2	3	0	0	CC(C)C1(C(=O)NC(=O)NC1=O)CC=C	https://pubchem.ncbi.nlm.nih.gov/compound/6464#section=InChI	InChI=1S/C10H14N2O3/c1-4-5-10(6(2)3)7(13)11-9(15)12-8(10)14/h4,6H,1,5H2,2-3H3,(H2,11,12,13,14,15)	https://pubchem.ncbi.nlm.nih.gov/compound/6464#section=InChI	210.23	7.8	https://pubchem.ncbi.nlm.nih.gov/compound/6464	1.15	https://pdfs.semanticscholar.org/6fc5/ceca026da3b93fb450ece63df320b5597ca2.pdf	-1.6	http://www.hmdb.ca/metabolites/HMDB0015441	75.27	http://www.hmdb.ca/metabolites/HMDB0015441	20.5	http://www.hmdb.ca/metabolites/HMDB0015441	3	http://www.hmdb.ca/metabolites/HMDB0015441	2	http://www.hmdb.ca/metabolites/HMDB0015441		-6.951	-6.689	-2.459	6.689	2.459	4.574	2.115	1.1435	0.573522		88.7088
Arecoline	https://www.drugbank.ca/drugs/DB04365	methyl 1-methyl-1,2,5,6-tetrahydropyridine-3-carboxylate	https://www.drugbank.ca/drugs/DB04365	63-75-2	https://www.drugbank.ca/drugs/DB04365	C8H13NO2	8	13	1	2	0	0	COC(=O)C1=CCCN(C)C1	https://www.drugbank.ca/drugs/DB04365	InChI=1S/C8H13NO2/c1-9-5-3-4-7(6-9)8(10)11-2/h4H,3,5-6H2,1-2H3	https://www.drugbank.ca/drugs/DB04365	155.19	7.6	http://microelectrochemalexbaeza.com/wp-content/uploads/2015/05/pKaFarmacos-BD_BEUFE.pdf	0.35	HANSCH,C ET AL. (1995)	0.81	ADME Research, USCD	29.54	https://www.drugbank.ca/drugs/DB04365	17.1	https://www.drugbank.ca/drugs/DB04365	2	http://www.hmdb.ca/metabolites/HMDB0030353	0	http://www.hmdb.ca/metabolites/HMDB0030353		-6.32	-5.358	-2.302	5.358	2.302	3.83	1.528	0.9575	1.0373	96.97	90.5781
Ascorbic Acid	https://www.drugbank.ca/drugs/DB00126	(5R)-5-[(1S)-1,2-dihydroxyethyl]-3,4-dihydroxy-2,5-dihydrofuran-2-one	https://www.drugbank.ca/drugs/DB00126	50-81-7	https://www.drugbank.ca/drugs/DB00126	C6H8O6	6	8	0	6	0	0	C(C(C1C(=C(C(=O)O1)O)O)O)O	https://pubchem.ncbi.nlm.nih.gov/compound/54670067#section=InChI-Key	InChI=1S/C6H8O6/c7-1-2(8)5-3(9)4(10)6(11)12-5/h2,5,7-10H,1H2/t2-,5+/m0/s1	https://www.drugbank.ca/drugs/DB00126	176.12	4.7	KORTUM,G ET AL (1961)	-1.85	AVDEEF,A (1997)	0.14	https://www.drugbank.ca/drugs/DB00126	107.22	https://www.drugbank.ca/drugs/DB00126	14.93	https://www.drugbank.ca/drugs/DB00126	5	https://www.drugbank.ca/drugs/DB00126	4	https://www.drugbank.ca/drugs/DB00126		-6.409	-5.9	-2.042	5.9	2.042	3.971	1.929	0.99275	0.785122	82.9	86.4925
Ascorbic Acid																	176.12	4.7		-1.85		0.14		107.22		14.93							-6.409	-5.9	-2.042	5.9	2.042	3.971	1.929	0.99275	0.785122	82.9	86.4925
Aspirine	https://pubchem.ncbi.nlm.nih.gov/compound/2244#section=Names-and-Identifiers	2-acetyloxybenzoic acid	https://pubchem.ncbi.nlm.nih.gov/compound/2244#section=Names-and-Identifiers	50-78-2	https://pubchem.ncbi.nlm.nih.gov/compound/2244#section=Names-and-Identifiers	C9H8O4	8	8	0	4	0	0	CC(=O)OC1=CC=CC=C1C(=O)O	https://pubchem.ncbi.nlm.nih.gov/compound/2244#section=Names-and-Identifiers	InChI=1S/C9H8O4/c1-6(10)13-8-5-3-2-4-7(8)9(11)12/h2-5H,1H3,(H,11,12)	https://pubchem.ncbi.nlm.nih.gov/compound/2244#section=Names-and-Identifiers	180.16	3.5	http://microelectrochemalexbaeza.com/wp-content/uploads/2015/05/pKaFarmacos-BD_BEUFE.pdf	1.8	https://www.fip.org/files/fip/BPS/BCS/Monographs/AcetylsalicylicAcid.pdf	-2.1	http://www.hmdb.ca/metabolites/HMDB0001879	63.6	http://www.hmdb.ca/metabolites/HMDB0001879	17.1	http://www.hmdb.ca/metabolites/HMDB0001879	3	http://www.hmdb.ca/metabolites/HMDB0001879	1	http://www.hmdb.ca/metabolites/HMDB0001879		-6.654	-6.587	-2.796	6.587	2.796	4.6915	1.8955	1.17287	0.608942	77.91	86.2034
Aspirine																	180.16	3.5		1.8		-2.1		63.6		17.1							-6.654	-6.587	-2.796	6.587	2.796	4.6915	1.8955	1.17287	0.608942	77.91	86.2034
Atropine	https://pubchem.ncbi.nlm.nih.gov/compound/174174#section=IUPAC-Name	[(1S,5R)-8-methyl-8-azabicyclo[3.2.1]octan-3-yl] 3-hydroxy-2-phenylpropanoate	https://pubchem.ncbi.nlm.nih.gov/compound/174174#section=IUPAC-Name	51-55-8	https://pubchem.ncbi.nlm.nih.gov/compound/174174#section=IUPAC-Name	C17H23NO3	17	23	1	3	0	0	CN1C2CCC1CC(C2)OC(=O)C(CO)C3=CC=CC=C3	https://pubchem.ncbi.nlm.nih.gov/compound/174174#section=IUPAC-Name	InChI=1S/C17H23NO3/c1-18-13-7-8-14(18)10-15(9-13)21-17(20)16(11-19)12-5-3-2-4-6-12/h2-6,13-16,19H,7-11H2,1H3/t13-,14+,15?,16?	https://pubchem.ncbi.nlm.nih.gov/compound/174174#section=IUPAC-Name	289.4	9.7	http://microelectrochemalexbaeza.com/wp-content/uploads/2015/05/pKaFarmacos-BD_BEUFE.pdf	1.83	HANSCH,C ET AL. (1995)	-2.12	https://www.drugbank.ca/drugs/DB00572	49.77	http://www.hmdb.ca/metabolites/HMDB0014712	31.28	http://www.hmdb.ca/metabolites/HMDB0014712	3	http://www.hmdb.ca/metabolites/HMDB0014712	1	http://www.hmdb.ca/metabolites/HMDB0014712		-6.329	-5.466	-1.712	5.466	1.712	3.589	1.877	0.89725	0.908631	92	89.1638
Barbital	https://pubchem.ncbi.nlm.nih.gov/compound/2294#section=IUPAC-Name	5,5-diethyl-1,3-diazinane-2,4,6-trione	https://pubchem.ncbi.nlm.nih.gov/compound/2294#section=IUPAC-Name	57-44-3	https://pubchem.ncbi.nlm.nih.gov/compound/2294#section=IUPAC-Name	C8H12N2O3	8	12	2	3	0	0	CCC1(C(=O)NC(=O)NC1=O)CC	https://pubchem.ncbi.nlm.nih.gov/compound/2294#section=IUPAC-Name	InChI=1S/C8H12N2O3/c1-3-8(4-2)5(11)9-7(13)10-6(8)12/h3-4H2,1-2H3,(H2,9,10,11,12,13)	https://pubchem.ncbi.nlm.nih.gov/compound/2294#section=IUPAC-Name	184.19	7.8	http://microelectrochemalexbaeza.com/wp-content/uploads/2015/05/pKaFarmacos-BD_BEUFE.pdf	0.65	https://www.drugbank.ca/drugs/DB01483	-1.37	https://www.drugbank.ca/drugs/DB01483	75.27	https://www.drugbank.ca/drugs/DB01483	17.59	https://www.drugbank.ca/drugs/DB01483	3	https://www.drugbank.ca/drugs/DB01483	2	https://www.drugbank.ca/drugs/DB01483		-7.083	-6.699	-2.427	6.699	2.427	4.563	2.136	1.14075	0.570459		88.744
barbituric acid	https://pubchem.ncbi.nlm.nih.gov/compound/6211#section=Names-and-Identifiers	1,3-diazinane-2,4,6-trione	https://pubchem.ncbi.nlm.nih.gov/compound/6211#section=Names-and-Identifiers	67-52-7	https://pubchem.ncbi.nlm.nih.gov/compound/6211#section=Names-and-Identifiers	C4H4N2O3	4	4	2	3	0	0	C1C(=O)NC(=O)NC1=O	https://pubchem.ncbi.nlm.nih.gov/compound/6211#section=Names-and-Identifiers	InChI=1S/C4H4N2O3/c7-2-1-3(8)6-4(9)5-2/h1H2,(H2,5,6,7,8,9)	https://pubchem.ncbi.nlm.nih.gov/compound/6211#section=InChI	128.08	4	http://microelectrochemalexbaeza.com/wp-content/uploads/2015/05/pKaFarmacos-BD_BEUFE.pdf	-1.47	https://pubchem.ncbi.nlm.nih.gov/compound/6211#section=Computed-Properties	-1.5	http://www.hmdb.ca/metabolites/HMDB0041833	82.25	http://www.hmdb.ca/metabolites/HMDB0041833	10.28	http://www.hmdb.ca/metabolites/HMDB0041833	5	http://www.hmdb.ca/metabolites/HMDB0041833	3	http://www.hmdb.ca/metabolites/HMDB0041833		-7.482	-6.967	-2.652	6.967	2.652	4.8095	2.1575	1.20237	0.507648	97.7	87.1411
Bemegride	https://www.drugbank.ca/drugs/DB13740	4-ethyl-4-methylpiperidine-2,6-dione	https://www.drugbank.ca/drugs/DB13740	64-65-3	https://www.drugbank.ca/drugs/DB13740	C8H13NO2	8	13	1	2	0	0	CCC1(C)CC(=O)NC(=O)C1	https://www.drugbank.ca/drugs/DB13740	InChI=1S/C8H13NO2/c1-3-8(2)4-6(10)9-7(11)5-8/h3-5H2,1-2H3,(H,9,10,11)	https://www.drugbank.ca/drugs/DB13740	155.19	11.2	http://microelectrochemalexbaeza.com/wp-content/uploads/2015/05/pKaFarmacos-BD_BEUFE.pdf	0.44	https://www.drugbank.ca/drugs/DB13740	-0.79	https://www.drugbank.ca/drugs/DB13740	46.17	https://www.drugbank.ca/drugs/DB13740	16.22	https://www.drugbank.ca/drugs/DB13740	2	https://www.drugbank.ca/drugs/DB13740	1	https://www.drugbank.ca/drugs/DB13740		-6.72	-6.491	-1.943	6.491	1.943	4.217	2.274	1.05425	0.611917		90.3209
Benzilic Acid	https://pubchem.ncbi.nlm.nih.gov/compound/6463	2-hydroxy-2,2-diphenylacetic acid	https://pubchem.ncbi.nlm.nih.gov/compound/6463#section=Computed-Descriptors	76-93-7	https://pubchem.ncbi.nlm.nih.gov/compound/6463#section=Computed-Descriptors	C14H12O3	14	12	0	3	0	0	C1=CC=C(C=C1)C(C2=CC=CC=C2)(C(=O)O)O	https://pubchem.ncbi.nlm.nih.gov/compound/6463#section=Computed-Descriptors	InChI=1S/C14H12O3/c15-13(16)14(17,11-7-3-1-4-8-11)12-9-5-2-6-10-12/h1-10,17H,(H,15,16	https://pubchem.ncbi.nlm.nih.gov/compound/6463#section=Computed-Descriptors	228.24	3	http://microelectrochemalexbaeza.com/wp-content/uploads/2015/05/pKaFarmacos-BD_BEUFE.pdf	2.3	https://pubchem.ncbi.nlm.nih.gov/compound/6463#section=Chemical-and-Physical-Properties			35.53	https://www.lookchem.com/Benzilic-acid/	24.92	https://www.lookchem.com/Benzilic-acid/	3	https://pubchem.ncbi.nlm.nih.gov/compound/Benzilic-acid#section=Chemical-and-Physical-Properties	2	https://pubchem.ncbi.nlm.nih.gov/compound/Benzilic-acid#section=Chemical-and-Physical-Properties		-6.899	-6.248	-2.04	6.248	2.04	4.144	2.104	1.036	0.678707	95	85.6165
Benzocaine	http://www.hmdb.ca/metabolites/HMDB0004992	ethyl 4-aminobenzoate	http://www.hmdb.ca/metabolites/HMDB0004992	94-09-7	http://www.hmdb.ca/metabolites/HMDB0004992	C9H11NO2	9	11	1	2	0	0	CCOC(=O)C1=CC=C(N)C=C1	http://www.hmdb.ca/metabolites/HMDB0004992	InChI=1S/C9H11NO2/c1-2-12-9(11)7-3-5-8(10)6-4-7/h3-6H,2,10H2,1H3	http://www.hmdb.ca/metabolites/HMDB0004992	165.189	2.8	http://microelectrochemalexbaeza.com/wp-content/uploads/2015/05/pKaFarmacos-BD_BEUFE.pdf	1.86	https://www.drugbank.ca/drugs/DB01086	-1.8	https://www.drugbank.ca/drugs/DB01086	52.32	http://www.hmdb.ca/metabolites/HMDB0004992	17.46	http://www.hmdb.ca/metabolites/HMDB0004992	2	http://www.hmdb.ca/metabolites/HMDB0004992	1	http://www.hmdb.ca/metabolites/HMDB0004992		-6.086	-5.826	-1.973	5.826	1.973	3.8995	1.9265	0.974875	0.804698		85.4573
Benzylpenicillin	https://www.drugbank.ca/drugs/DB01053	(2S,5R,6R)-3,3-dimethyl-7-oxo-6-(2-phenylacetamido)-4-thia-1-azabicyclo[3.2.0]heptane-2-carboxylic acid	https://www.drugbank.ca/drugs/DB01053	61-33-6	https://www.drugbank.ca/drugs/DB01053	C16H18N2O4S	16	18	2	4	1	0	CC1(C(N2C(S1)C(C2=O)NC(=O)CC3=CC=CC=C3)C(=O)O)C	https://www.drugbank.ca/drugs/DB01053	InChI=1S/C16H18N2O4S/c1-16(2)12(15(21)22)18-13(20)11(14(18)23-16)17-10(19)8-9-6-4-3-5-7-9/h3-7,11-12,14H,8H2,1-2H3,(H,17,19)(H,21,22)/t11-,12+,14-/m1/s1	https://www.drugbank.ca/drugs/DB01053	334.39	2.74	https://www.drugbank.ca/drugs/DB01053	1.83	https://www.drugbank.ca/drugs/DB01053	-3.1	https://www.drugbank.ca/drugs/DB01053	86.71	https://www.drugbank.ca/drugs/DB01053	33.54	https://www.drugbank.ca/drugs/DB01053	4	https://www.drugbank.ca/drugs/DB01053	2	https://www.drugbank.ca/drugs/DB01053		-6.389	-6.081	-1.846	6.081	1.846	3.9635	2.1175	0.990875	0.717001	79.6	85.2564
Benzoic acid	http://www.hmdb.ca/metabolites/HMDB0001870	benzoic acid	http://www.hmdb.ca/metabolites/HMDB0001870	65-85-0	http://www.hmdb.ca/metabolites/HMDB0001870	C7H6O2	7	6	0	2	0	0	OC(=O)C1=CC=CC=C1	http://www.hmdb.ca/metabolites/HMDB0001870	InChI=1S/C7H6O2/c8-7(9)6-4-2-1-3-5-6/h1-5H,(H,8,9)	http://www.hmdb.ca/metabolites/HMDB0001870	122.123	4.2	http://microelectrochemalexbaeza.com/wp-content/uploads/2015/05/pKaFarmacos-BD_BEUFE.pdf	1.87	http://www.hmdb.ca/metabolites/HMDB0001870	-1.2	http://www.hmdb.ca/metabolites/HMDB0001870	37.3	http://www.hmdb.ca/metabolites/HMDB0001870	11.97	http://www.hmdb.ca/metabolites/HMDB0001870	2	https://pubchem.ncbi.nlm.nih.gov/compound/243#section=Chemical-and-Physical-Properties	1	https://pubchem.ncbi.nlm.nih.gov/compound/243#section=Chemical-and-Physical-Properties		-7.148	-6.661	-2.706	6.661	2.706	4.6835	1.9775	1.17087	0.585714	85	86.6558
benznidazole	https://www.drugbank.ca/drugs/DB11989	N-benzyl-2-(2-nitro-1H-imidazol-1-yl)acetamide	https://www.drugbank.ca/drugs/DB11989	22994-85-0	https://www.drugbank.ca/drugs/DB11989	C12H12N4O3	12	12	4	3	0	0	C1=CC=C(C=C1)CNC(=O)CN2C=CN=C2[N+](=O)[O-]	https://pubchem.ncbi.nlm.nih.gov/compound/31593#section=IUPAC-Name	InChI=1S/C12H12N4O3/c17-11(14-8-10-4-2-1-3-5-10)9-15-7-6-13-12(15)16(18)19/h1-7H,8-9H2,(H,14,17)	https://pubchem.ncbi.nlm.nih.gov/compound/31593#section=IUPAC-Name	260.25	13.68	https://www.drugbank.ca/drugs/DB11989	0.92	https://www.drugbank.ca/drugs/DB11989	-2.8	https://www.drugbank.ca/drugs/DB11989	90.06	https://www.drugbank.ca/drugs/DB11989	24.96	https://www.drugbank.ca/drugs/DB11989	4	https://www.drugbank.ca/drugs/DB11989	1	https://www.drugbank.ca/drugs/DB11989		-6.691	-6.526	-3.669	6.526	3.669	5.0975	1.4285	1.27438	0.665908		91.9037
Benzfetamine	http://www.hmdb.ca/metabolites/HMDB0015003	benzyl(methyl)[(2S)-1-phenylpropan-2-yl]amine	http://www.hmdb.ca/metabolites/HMDB0015003	0156-08-01	http://www.hmdb.ca/metabolites/HMDB0015003	C17H21N	17	21	1	0	0	0	C1=CC=C(C=C1)CNC(=O)CN2C=CN=C2[N+](=O)[O-]	https://pubchem.ncbi.nlm.nih.gov/compound/31593#section=InChI		https://pubchem.ncbi.nlm.nih.gov/compound/5311017#section=IUPAC-Name	239.5	6.6	http://microelectrochemalexbaeza.com/wp-content/uploads/2015/05/pKaFarmacos-BD_BEUFE.pdf	1.87	https://www.drugbank.ca/drugs/DB03793	-1.55	https://www.drugbank.ca/drugs/DB03793	37.3	https://www.drugbank.ca/drugs/DB03793	11.9	https://www.drugbank.ca/drugs/DB03793	2	https://www.drugbank.ca/drugs/DB03793	1	https://www.drugbank.ca/drugs/DB03793		-6.695	-6.528	-3.674	6.528	3.674	5.101	1.427	1.27525	0.665382		88.158
Benzylamine	http://www.hmdb.ca/metabolites/HMDB0033871	phenylmethanamine	http://www.hmdb.ca/metabolites/HMDB0033871	100-46-9	http://www.hmdb.ca/metabolites/HMDB0033871	C7H9N	7	9	1	0	0	0	NCC1=CC=CC=C1	http://www.hmdb.ca/metabolites/HMDB0033871	InChI=1S/C7H9N/c8-6-7-4-2-1-3-5-7/h1-5H,6,8H2	http://www.hmdb.ca/metabolites/HMDB0033871	107.15	9.3	http://microelectrochemalexbaeza.com/wp-content/uploads/2015/05/pKaFarmacos-BD_BEUFE.pdf	1.09	https://www.drugbank.ca/drugs/DB02464	-1	https://www.drugbank.ca/drugs/DB02464	26.02	https://www.drugbank.ca/drugs/DB02464	12.32	https://www.drugbank.ca/drugs/DB02464	1	https://www.drugbank.ca/drugs/DB02464	1	https://www.drugbank.ca/drugs/DB02464		-6.502	-6.131	-1.347	6.131	1.347	3.739	2.392	0.93475	0.681647	95	88.6045
Benzquinamide	http://www.hmdb.ca/metabolites/HMDB0014905	3-(diethylcarbamoyl)-9,10-dimethoxy-1H,2H,3H,4H,6H,7H,11bH-pyrido[2,1-a]isoquinolin-2-yl acetate	http://www.hmdb.ca/metabolites/HMDB0014905	63-12-7	http://www.hmdb.ca/metabolites/HMDB0014905	C22H32N2O5	22	32	2	5	0	0	CCN(CC)C(=O)C1CN2CCC3=CC(OC)=C(OC)C=C3C2CC1OC(C)=O	http://www.hmdb.ca/metabolites/HMDB0014905	InChI=1S/C22H32N2O5/c1-6-23(7-2)22(26)17-13-24-9-8-15-10-20(27-4)21(28-5)11-16(15)18(24)12-19(17)29-14(3)25/h10-11,17-19H,6-9,12-13H2,1-5H3	http://www.hmdb.ca/metabolites/HMDB0014905	404.5	5.9	http://microelectrochemalexbaeza.com/wp-content/uploads/2015/05/pKaFarmacos-BD_BEUFE.pdf	1.7	http://www.hmdb.ca/metabolites/HMDB0014905	-2.9	http://www.hmdb.ca/metabolites/HMDB0014905	68.31	http://www.hmdb.ca/metabolites/HMDB0014905	45.27	http://www.hmdb.ca/metabolites/HMDB0014905	5	http://www.hmdb.ca/metabolites/HMDB0014905	0	http://www.hmdb.ca/metabolites/HMDB0014905		-5.642	-5.328	-1.38	5.328	1.38	3.354	1.974	0.8385	0.923506		86.6012
Betahistine	http://www.hmdb.ca/metabolites/HMDB0015644	N-methyl-2-pyridin-2-ylethanamine	http://www.hmdb.ca/metabolites/HMDB0015644	5638-76-6	http://www.hmdb.ca/metabolites/HMDB0015644	C8H12N2	8	12	2	0	0	0	CNCCC1=CC=CC=N1	http://www.hmdb.ca/metabolites/HMDB0015644	InChI=1S/C8H12N2/c1-9-7-5-8-4-2-3-6-10-8/h2-4,6,9H,5,7H2,1H3	http://www.hmdb.ca/metabolites/HMDB0015644	136.19	10.1	PERRIN,DD (1965)	0.68	https://www.drugbank.ca/drugs/DB06698	-0.44	https://www.drugbank.ca/drugs/DB06698	24.92	https://www.drugbank.ca/drugs/DB06698	15.85	https://www.drugbank.ca/drugs/DB06698	2	https://www.drugbank.ca/drugs/DB06698	1	https://www.drugbank.ca/drugs/DB06698		-6.197	-5.613	-1.72	5.613	1.72	3.6665	1.9465	0.916625	0.856281		89.1298
Betanidine	https://pubchem.ncbi.nlm.nih.gov/compound/2368#section=InChI-Key	1-benzyl-2,3-dimethylguanidine	https://pubchem.ncbi.nlm.nih.gov/compound/2368#section=InChI-Key	55-73-2	https://pubchem.ncbi.nlm.nih.gov/compound/2368#section=InChI-Key	C10H15N3	10	15	3	0	0	0	CNC(=NC)NCC1=CC=CC=C1	https://pubchem.ncbi.nlm.nih.gov/compound/2368#section=InChI-Key	InChI=1S/C18H16N2O8/c21-14-6-9-5-13(18(27)28)20(12(9)7-15(14)22)2-1-8-3-10(16(23)24)19-11(4-8)17(25)26/h1-3,6-7,11,13H,4-5H2,(H5,21,22,23,24,25,26,27,28)	https://pubchem.ncbi.nlm.nih.gov/compound/2368#section=InChI-Key	177.25	10.6	http://microelectrochemalexbaeza.com/wp-content/uploads/2015/05/pKaFarmacos-BD_BEUFE.pdf	0.49	https://www.drugbank.ca/drugs/DB00217	-2	https://www.drugbank.ca/drugs/DB00217	36.42	https://www.drugbank.ca/drugs/DB00217	20.43	https://www.drugbank.ca/drugs/DB00217	3	https://www.drugbank.ca/drugs/DB00217	2	https://www.drugbank.ca/drugs/DB00217		-5.681	-5.099	-1.749	5.099	1.749	3.424	1.675	0.856	1.06746		91.1235
Ethyl biscoumacetate	https://www.drugbank.ca/drugs/DB08794	ethyl 2,2-bis(4-hydroxy-2-oxo-2H-chromen-3-yl)acetate	https://www.drugbank.ca/drugs/DB08794	548-00-5	https://www.drugbank.ca/drugs/DB08794	C22H16O8	22	16	0	8	0	0	CCOC(=O)C(C1=C(O)C2=CC=CC=C2OC1=O)C1=C(O)C2=CC=CC=C2OC1=O	https://www.drugbank.ca/drugs/DB08794	InChI=1S/C22H16O8/c1-2-28-20(25)15(16-18(23)11-7-3-5-9-13(11)29-21(16)26)17-19(24)12-8-4-6-10-14(12)30-22(17)27/h3-10,15,23-24H,2H2,1H3	https://www.drugbank.ca/drugs/DB08794	408.4	3.1	http://microelectrochemalexbaeza.com/wp-content/uploads/2015/05/pKaFarmacos-BD_BEUFE.pdf	2.18	https://www.drugbank.ca/drugs/DB08794	-3.8	https://www.drugbank.ca/drugs/DB08794	119.36	https://www.drugbank.ca/drugs/DB08794	39.98	https://www.drugbank.ca/drugs/DB08794	8	https://pubchem.ncbi.nlm.nih.gov/compound/54685524#section=Chemical-and-Physical-Properties	2	https://pubchem.ncbi.nlm.nih.gov/compound/54685524#section=Chemical-and-Physical-Properties		-6.34	-6.251	-3.125	6.251	3.125	4.688	1.563	1.172	0.739603		86.5403
Brucine	https://pubchem.ncbi.nlm.nih.gov/compound/442021#section=Isomeric-SMILES	(4aR,5aS,8aR,13aS,15aS,15bR)-10,11-dimethoxy-4a,5,5a,7,8,13a,15,15a,15b,16-decahydro-2H-4,6-methanoindolo[3,2,1-ij]oxepino[2,3,4-de]pyrrolo[2,3-h]quinolin-14-one	https://pubchem.ncbi.nlm.nih.gov/compound/442021#section=Isomeric-SMILES	357-57-3	https://pubchem.ncbi.nlm.nih.gov/compound/442021#section=Isomeric-SMILES	C23H26N2O4	23	26	2	4	0	0	COC1=C(C=C2C(=C1)C34CCN5C3CC6C7C4N2C(=O)CC7OCC=C6C5)OC	https://pubchem.ncbi.nlm.nih.gov/compound/442021#section=IUPAC-Name	InChI=1S/C23H26N2O4/c1-27-16-8-14-15(9-17(16)28-2)25-20(26)10-18-21-13-7-19-23(14,22(21)25)4-5-24(19)11-12(13)3-6-29-18/h3,8-9,13,18-19,21-22H,4-7,10-11H2,1-2H3/t13-,18-,19-,21-,22-,23+/m0/s1	https://pubchem.ncbi.nlm.nih.gov/compound/442021#section=IUPAC-Name	394.5	8	http://microelectrochemalexbaeza.com/wp-content/uploads/2015/05/pKaFarmacos-BD_BEUFE.pdf	1	http://microelectrochemalexbaeza.com/wp-content/uploads/2015/05/pKaFarmacos-BD_BEUFE.pdf			51.2				5	https://pubchem.ncbi.nlm.nih.gov/compound/442021#section=Chemical-and-Physical-Properties	0	https://pubchem.ncbi.nlm.nih.gov/compound/442021#section=Chemical-and-Physical-Properties		-5.381	-4.885	-1.363	4.885	1.363	3.124	1.761	0.781	1.10051	98.4	89.0815
Bupivacaine	https://pubchem.ncbi.nlm.nih.gov/compound/2474	1-butyl-N-(2,6-dimethylphenyl)piperidine-2-carboxamide	https://pubchem.ncbi.nlm.nih.gov/compound/2474	38396-39-3	https://pubchem.ncbi.nlm.nih.gov/compound/2474	C18H28N2O	18	28	2	1	0	0	CCCCN1CCCCC1C(=O)NC1=C(C)C=CC=C1C	http://www.hmdb.ca/metabolites/HMDB0014442	InChI=1S/C18H28N2O/c1-4-5-12-20-13-7-6-11-16(20)18(21)19-17-14(2)9-8-10-15(17)3/h8-10,16H,4-7,11-13H2,1-3H3,(H,19,21)	http://www.hmdb.ca/metabolites/HMDB0014442	288.4	8.1	http://microelectrochemalexbaeza.com/wp-content/uploads/2015/05/pKaFarmacos-BD_BEUFE.pdf	3.6	http://www.hmdb.ca/metabolites/HMDB0014442	-3.5	http://www.hmdb.ca/metabolites/HMDB0014442	32.4	https://www.drugbank.ca/drugs/DB00297	34.19	https://www.drugbank.ca/drugs/DB00297	2	https://www.drugbank.ca/drugs/DB00297	1	https://www.drugbank.ca/drugs/DB00297		-5.805	-5.294	-1.399	5.294	1.399	3.3465	1.9475	0.836625	0.937997		87.8775
Butabarbital	https://www.drugbank.ca/drugs/DB00237	5-(butan-2-yl)-5-ethyl-1,3-diazinane-2,4,6-trione	https://www.drugbank.ca/drugs/DB00237	125-40-6	https://www.drugbank.ca/drugs/DB00237	C10H16N2O3	10	16	2	3	0	0	CCC(C)C1(CC)C(=O)NC(=O)NC1=O	https://www.drugbank.ca/drugs/DB00237	InChI=1S/C10H16N2O3/c1-4-6(3)10(5-2)7(13)11-9(15)12-8(10)14/h6H,4-5H2,1-3H3,(H2,11,12,13,14,15)	https://www.drugbank.ca/drugs/DB00237	212.25	7.9	http://microelectrochemalexbaeza.com/wp-content/uploads/2015/05/pKaFarmacos-BD_BEUFE.pdf	1.5	http://www.hmdb.ca/metabolites/HMDB0014382	-2.2	http://www.hmdb.ca/metabolites/HMDB0014382	75.27	http://www.hmdb.ca/metabolites/HMDB0014382	21.41	http://www.hmdb.ca/metabolites/HMDB0014382	3	http://www.hmdb.ca/metabolites/HMDB0014382	2	http://www.hmdb.ca/metabolites/HMDB0014382		-7.043	-6.681	-2.444	6.681	2.444	4.5625	2.1185	1.14062	0.575289		88.755
Butylparaben	https://www.drugbank.ca/drugs/DB14084	butyl 4-hydroxybenzoate	https://www.drugbank.ca/drugs/DB14084	94-26-8	https://www.drugbank.ca/drugs/DB14084	C11H14O3	11	14	0	3	0	0	CCCCOC(=O)C1=CC=C(O)C=C1	https://www.drugbank.ca/drugs/DB14084	InChI=1S/C11H14O3/c1-2-3-8-14-11(13)9-4-6-10(12)7-5-9/h4-7,12H,2-3,8H2,1H3	https://www.drugbank.ca/drugs/DB14084	194.23	8.4	http://microelectrochemalexbaeza.com/wp-content/uploads/2015/05/pKaFarmacos-BD_BEUFE.pdf	3.57	http://www.hmdb.ca/metabolites/HMDB0032575	-2.6	http://www.hmdb.ca/metabolites/HMDB0032575	46.53	http://www.hmdb.ca/metabolites/HMDB0032575	21.45	http://www.hmdb.ca/metabolites/HMDB0032575	2	http://www.hmdb.ca/metabolites/HMDB0032575	1	http://www.hmdb.ca/metabolites/HMDB0032575		-6.338	-6.283	-2.25	6.283	2.25	4.2665	2.0165	1.06663	0.677783		88.5696
Capreomycin	https://pubchem.ncbi.nlm.nih.gov/compound/Capreomycin#section=Names-and-Identifiers	(3S)-3,6-diamino-N-{[(2S,5S,8E,11S,15S)-15-amino-11-[(4R)-2-amino-3,4,5,6-tetrahydropyrimidin-4-yl]-8-[(carbamoylamino)methylidene]-2-(hydroxymethyl)-3,6,9,12,16-pentaoxo-1,4,7,10,13-pentaazacyclohexadecan-5-yl]methyl}hexanamide; (3S)-3,6-diamino-N-{[(2S,5S,8E,11S,15S)-15-amino-11-[(4R)-2-amino-3,4,5,6-tetrahydropyrimidin-4-yl]-8-[(carbamoylamino)methylidene]-2-methyl-3,6,9,12,16-pentaoxo-1,4,7,1…	https://www.drugbank.ca/drugs/DB00314	11003-38-6	https://pubchem.ncbi.nlm.nih.gov/compound/Capreomycin#section=Molecular-Formula	C50H88N28O15	50	88	28	15	0	0	CC1C(=O)NC(C(=O)NC(=CNC(=O)N)C(=O)NC(C(=O)NCC(C(=O)N1)N)C2CCNC(=N2)N)CNC(=O)CC(CCCN)N.C1CNC(=NC1C2C(=O)NCC(C(=O)NC(C(=O)NC(C(=O)NC(=CNC(=O)N)C(=O)N2)CNC(=O)CC(CCCN)N)CO)N)N	https://pubchem.ncbi.nlm.nih.gov/compound/Capreomycin#section=InChI-Key	InChI=1S/C25H44N14O8.C25H44N14O7/c26-4-1-2-11(27)6-17(41)32-8-14-20(43)35-15(9-34-25(30)47)21(44)39-18(13-3-5-31-24(29)38-13)23(46)33-7-12(28)19(42)37-16(10-40)22(45)36-14;1-11-19(41)36-15(9-32-17(40)7-12(27)3-2-5-26)21(43)37-16(10-34-25(30)46)22(44)39-18(14-4-6-31-24(29)38-14)23(45)33-8-13(28)20(42)35-11/h9,11-14,16,18,40H,1-8,10,26-28H2,(H,32,41)(H,33,46)(H,35,43)(H,36,45)(H,37,42)(H,39,44)(H3,…	https://www.drugbank.ca/drugs/DB00314	1321.4	10.62	https://www.drugbank.ca/drugs/DB00314	-9.609				378.42	https://www.drugbank.ca/drugs/DB00314	66.56	https://www.drugbank.ca/drugs/DB00314	14	https://www.drugbank.ca/drugs/DB00314	14	https://www.drugbank.ca/drugs/DB00314		-5.663	-5.529	-2.256	5.529	2.256	3.8925	1.6365	0.973125	0.949435		91.0549
Carbachol	http://www.hmdb.ca/metabolites/HMDB0014555	2-(trimethylazaniumyl)ethyl carbamate	https://www.drugbank.ca/drugs/DB00411	51-83-2	http://www.hmdb.ca/metabolites/HMDB0014555	C6H15N2O2	6	15	2	2	0	0	C[N+](C)(C)CCOC(N)=O	http://www.hmdb.ca/metabolites/HMDB0014555	InChI=1S/C6H14N2O2/c1-8(2,3)4-5-10-6(7)9/h4-5H2,1-3H3,(H-,7,9)/p+1	http://www.hmdb.ca/metabolites/HMDB0014555	182.65	4.8	http://microelectrochemalexbaeza.com/wp-content/uploads/2015/05/pKaFarmacos-BD_BEUFE.pdf	-3.78	http://www.hmdb.ca/metabolites/HMDB0014555	-2.4	http://www.hmdb.ca/metabolites/HMDB0014555	53.32	http://www.hmdb.ca/metabolites/HMDB0014555	16.08	http://www.hmdb.ca/metabolites/HMDB0014555	1	http://www.hmdb.ca/metabolites/HMDB0014555	1	http://www.hmdb.ca/metabolites/HMDB0014555		-6.755	-6.248	1.892	6.248	-1.892	2.178	4.07	0.5445	0.592383		87.9791
Carbenicillin	https://pubchem.ncbi.nlm.nih.gov/compound/20824#section=Molecular-Formula	(2S,5R,6R)-6-[(2-carboxy-2-phenylacetyl)amino]-3,3-dimethyl-7-oxo-4-thia-1-azabicyclo[3.2.0]heptane-2-carboxylic acid	https://pubchem.ncbi.nlm.nih.gov/compound/20824#section=Molecular-Formula	4697-36-3	https://pubchem.ncbi.nlm.nih.gov/compound/20824#section=Molecular-Formula	C17H18N2O6S	17	18	2	6	1	0	CC1(C(N2C(S1)C(C2=O)NC(=O)C(C3=CC=CC=C3)C(=O)O)C(=O)O)C	https://pubchem.ncbi.nlm.nih.gov/compound/20824#section=InChI	InChI=1S/C17H18N2O6S/c1-17(2)11(16(24)25)19-13(21)10(14(19)26-17)18-12(20)9(15(22)23)8-6-4-3-5-7-8/h3-7,9-11,14H,1-2H3,(H,18,20)(H,22,23)(H,24,25)/t9?,10-,11+,14-/m1/s1	https://pubchem.ncbi.nlm.nih.gov/compound/20824#section=InChI	378.4	3.11	https://www.drugbank.ca/drugs/DB00578	1.13	https://www.drugbank.ca/drugs/DB00578	-3	https://www.drugbank.ca/drugs/DB00578	124.01	http://www.hmdb.ca/metabolites/HMDB0014717	36.39	http://www.hmdb.ca/metabolites/HMDB0014717	6	http://www.hmdb.ca/metabolites/HMDB0014717	3	http://www.hmdb.ca/metabolites/HMDB0014717		-6.66	-6.451	-2.139	6.451	2.139	4.295	2.156	1.07375	0.627319		85.9335
Carbenoxolone	https://pubchem.ncbi.nlm.nih.gov/compound/636403#section=Names-and-Identifiers	(2S,4aS,6aR,6aS,6bR,8aR,10S,12aS,14bR)-10-(3-carboxypropanoyloxy)-2,4a,6a,6b,9,9,12a-heptamethyl-13-oxo-3,4,5,6,6a,7,8,8a,10,11,12,14b-dodecahydro-1H-picene-2-carboxylic acid	https://pubchem.ncbi.nlm.nih.gov/compound/636403#section=Names-and-Identifiers	5697-56-3	https://pubchem.ncbi.nlm.nih.gov/compound/636403#section=InChI-Key	C34H50O7	34	50	0	7	0	0	CC1(C2CCC3(C(C2(CCC1OC(=O)CCC(=O)O)C)C(=O)C=C4C3(CCC5(C4CC(CC5)(C)C(=O)O)C)C)C)C	https://pubchem.ncbi.nlm.nih.gov/compound/636403#section=InChI-Key	InChI=1S/C34H50O7/c1-29(2)23-10-13-34(7)27(32(23,5)12-11-24(29)41-26(38)9-8-25(36)37)22(35)18-20-21-19-31(4,28(39)40)15-14-30(21,3)16-17-33(20,34)6/h18,21,23-24,27H,8-17,19H2,1-7H3,(H,36,37)(H,39,40)/t21-,23-,24-,27+,30+,31-,32-,33+,34+/m0/s1	https://www.drugbank.ca/drugs/DB02329	570.8	6.7	http://microelectrochemalexbaeza.com/wp-content/uploads/2015/05/pKaFarmacos-BD_BEUFE.pdf	6.4	https://pubchem.ncbi.nlm.nih.gov/compound/636403#section=Chemical-and-Physical-Properties	-5.9	https://www.drugbank.ca/drugs/DB02329	117.97	https://www.drugbank.ca/drugs/DB02329	64.99	https://www.drugbank.ca/drugs/DB02329	7	https://pubchem.ncbi.nlm.nih.gov/compound/636403#section=Chemical-and-Physical-Properties	2	https://pubchem.ncbi.nlm.nih.gov/compound/636403#section=Chemical-and-Physical-Properties		-6.376	-5.779	-2.333	5.779	2.333	4.056	1.723	1.014	0.854324		88.2944
Cephalexin	http://www.hmdb.ca/metabolites/HMDB0014707	(6R,7R)-7-[(2R)-2-amino-2-phenylacetamido]-3-methyl-8-oxo-5-thia-1-azabicyclo[4.2.0]oct-2-ene-2-carboxylic acid	http://www.hmdb.ca/metabolites/HMDB0014707	15686-71-2	https://www.drugbank.ca/drugs/DB00567	C16H17N3O4S	16	17	3	4	1	0	CC1=C(N2C(C(C2=O)NC(=O)C(C3=CC=CC=C3)N)SC1)C(=O)O	https://pubchem.ncbi.nlm.nih.gov/compound/27447#section=Canonical-SMILES	InChI=1S/C16H17N3O4S/c1-8-7-24-15-11(14(21)19(15)12(8)16(22)23)18-13(20)10(17)9-5-3-2-4-6-9/h2-6,10-11,15H,7,17H2,1H3,(H,18,20)(H,22,23)/t10-,11-,15-/m1/s1	https://pubchem.ncbi.nlm.nih.gov/compound/27447#section=IUPAC-Name	347.4	3.6	http://microelectrochemalexbaeza.com/wp-content/uploads/2015/05/pKaFarmacos-BD_BEUFE.pdf	0.6	https://pubchem.ncbi.nlm.nih.gov/compound/27447#section=Chemical-and-Physical-Properties	-3.1	https://www.drugbank.ca/drugs/DB00567	112.73	https://www.drugbank.ca/drugs/DB00567	32.52	https://www.drugbank.ca/drugs/DB00567	5	https://www.drugbank.ca/drugs/DB00567	3	https://www.drugbank.ca/drugs/DB00567		-6.043	-5.914	-2.024	5.914	2.024	3.969	1.945	0.99225	0.779177	76.9	85.8761
Cephaloglycin	http://www.hmdb.ca/metabolites/HMDB0014827	(6R,7R)-3-[(acetyloxy)methyl]-7-[(2R)-2-amino-2-phenylacetamido]-8-oxo-5-thia-1-azabicyclo[4.2.0]oct-2-ene-2-carboxylic acid	http://www.hmdb.ca/metabolites/HMDB0014827	3577-01-03	https://www.drugbank.ca/drugs/DB00689	C18H19N3O6S	18	19	3	6	1	0	CC(=O)OCC1=C(N2C(C(C2=O)NC(=O)C(C3=CC=CC=C3)N)SC1)C(=O)O	https://pubchem.ncbi.nlm.nih.gov/compound/19150#section=Canonical-SMILES	InChI=1S/C18H19N3O6S/c1-9(22)27-7-11-8-28-17-13(16(24)21(17)14(11)18(25)26)20-15(23)12(19)10-5-3-2-4-6-10/h2-6,12-13,17H,7-8,19H2,1H3,(H,20,23)(H,25,26)/t12-,13-,17-/m1/s1	https://pubchem.ncbi.nlm.nih.gov/compound/19150#section=IUPAC-Name	405.4	2.5	http://microelectrochemalexbaeza.com/wp-content/uploads/2015/05/pKaFarmacos-BD_BEUFE.pdf	-0.3	https://www.drugbank.ca/drugs/DB00689	-3.4	https://www.drugbank.ca/drugs/DB00689	139.03	https://www.drugbank.ca/drugs/DB00689	37.64	https://www.drugbank.ca/drugs/DB00689	6	http://www.hmdb.ca/metabolites/HMDB0014827	3	http://www.hmdb.ca/metabolites/HMDB0014827		-6.267	-6.071	-2.858	6.071	2.858	4.4645	1.6065	1.11613	0.789138		86.32
Cephaloridine	https://pubchem.ncbi.nlm.nih.gov/compound/5773	1-{[(6R,7R)-2-carboxylato-7-{[1-hydroxy-2-(thiophen-2-yl)ethylidene]amino}-8-oxo-5-thia-1-azabicyclo[4.2.0]oct-2-en-3-yl]methyl}pyridin-1-ium	https://www.drugbank.ca/drugs/DB09008	50-59-9	https://www.drugbank.ca/drugs/DB09008	C19H17N3O4S2	19	17	3	4	2	0	C1C(=C(N2C(S1)C(C2=O)NC(=O)CC3=CC=CS3)C(=O)[O-])C[N+]4=CC=CC=C4	https://pubchem.ncbi.nlm.nih.gov/compound/5773#section=Canonical-SMILES	InChI=1S/C19H17N3O4S2/c23-14(9-13-5-4-8-27-13)20-15-17(24)22-16(19(25)26)12(11-28-18(15)22)10-21-6-2-1-3-7-21/h1-8,15,18H,9-11H2,(H-,20,23,25,26)/t15-,18-/m1/s1	https://pubchem.ncbi.nlm.nih.gov/compound/5773#section=InChI	415.5	3.4	http://microelectrochemalexbaeza.com/wp-content/uploads/2015/05/pKaFarmacos-BD_BEUFE.pdf	1.9	https://pubchem.ncbi.nlm.nih.gov/compound/5773#section=Chemical-and-Physical-Properties	-4.8	https://www.drugbank.ca/drugs/DB09008	96.91	https://www.drugbank.ca/drugs/DB09008	41.49	https://www.drugbank.ca/drugs/DB09008	6	https://pubchem.ncbi.nlm.nih.gov/compound/5773#section=Chemical-and-Physical-Properties	1	https://pubchem.ncbi.nlm.nih.gov/compound/5773#section=Chemical-and-Physical-Properties		-5.582	-5.31	-3.426	5.31	3.426	4.368	0.942	1.092	1.39703		98.5771
Cephalothin	https://www.drugbank.ca/drugs/DB00456	(6R,7R)-3-[(acetyloxy)methyl]-8-oxo-7-[2-(thiophen-2-yl)acetamido]-5-thia-1-azabicyclo[4.2.0]oct-2-ene-2-carboxylic acid	http://www.hmdb.ca/metabolites/HMDB0014599	153-61-7	http://www.hmdb.ca/metabolites/HMDB0014599	C16H16N2O6S2	16	16	2	6	2	0	CC(=O)OCC1=C(N2C(C(C2=O)NC(=O)CC3=CC=CS3)SC1)C(=O)O	https://pubchem.ncbi.nlm.nih.gov/compound/6024#section=InChI-Key	InChI=1S/C16H16N2O6S2/c1-8(19)24-6-9-7-26-15-12(14(21)18(15)13(9)16(22)23)17-11(20)5-10-3-2-4-25-10/h2-4,12,15H,5-7H2,1H3,(H,17,20)(H,22,23)/t12-,15-/m1/s1	https://pubchem.ncbi.nlm.nih.gov/compound/6024#section=IUPAC-Name	396.4	2.4	http://microelectrochemalexbaeza.com/wp-content/uploads/2015/05/pKaFarmacos-BD_BEUFE.pdf	-0.41	https://pubchem.ncbi.nlm.nih.gov/compound/6024#section=Octanol-Water-Partition-Coefficient	-3.9	http://www.hmdb.ca/metabolites/HMDB0014599	113.01	http://www.hmdb.ca/metabolites/HMDB0014599	37.22	http://www.hmdb.ca/metabolites/HMDB0014599	5	http://www.hmdb.ca/metabolites/HMDB0014599	2	http://www.hmdb.ca/metabolites/HMDB0014599		-6.265	-6.109	-2.801	6.109	2.801	4.455	1.654	1.11375	0.769347	92	86.0603
Cephapirin	https://pubchem.ncbi.nlm.nih.gov/compound/30699	(6R,7R)-3-[(acetyloxy)methyl]-8-oxo-7-[2-(pyridin-4-ylsulfanyl)acetamido]-5-thia-1-azabicyclo[4.2.0]oct-2-ene-2-carboxylic acid	http://www.hmdb.ca/metabolites/HMDB0015270	21593-23-7	https://www.drugbank.ca/drugs/DB01139	C17H17N3O6S2	17	17	3	6	2	0	CC(=O)OCC1=C(N2C(C(C2=O)NC(=O)CSC3=CC=NC=C3)SC1)C(=O)O	https://pubchem.ncbi.nlm.nih.gov/compound/30699#section=Canonical-SMILES	InChI=1S/C17H17N3O6S2/c1-9(21)26-6-10-7-28-16-13(15(23)20(16)14(10)17(24)25)19-12(22)8-27-11-2-4-18-5-3-11/h2-5,13,16H,6-8H2,1H3,(H,19,22)(H,24,25)/t13-,16-/m1/s1	https://pubchem.ncbi.nlm.nih.gov/compound/30699#section=InChI	423.5	2.15	http://microelectrochemalexbaeza.com/wp-content/uploads/2015/05/pKaFarmacos-BD_BEUFE.pdf	-0.1	http://www.hmdb.ca/metabolites/HMDB0015270	-3.4	https://www.drugbank.ca/drugs/DB01139	125.9	https://www.drugbank.ca/drugs/DB01139	40.63	https://www.drugbank.ca/drugs/DB01139	9	https://pubchem.ncbi.nlm.nih.gov/compound/30699#section=Computed-Properties	2	https://pubchem.ncbi.nlm.nih.gov/compound/30699#section=Computed-Properties		-6.35	-6.255	-2.889	6.255	2.889	4.572	1.683	1.143	0.721331	82.5	85.7293
Cephapirin																	423.5	2.15		-0.1		-3.4		125.9		40.63							-6.35	-6.255	-2.889	6.255	2.889	4.572	1.683	1.143	0.721331	82.5	85.7293
Cefazolin	https://pubchem.ncbi.nlm.nih.gov/compound/33255	(6R,7R)-3-[(5-methyl-1,3,4-thiadiazol-2-yl)sulfanylmethyl]-8-oxo-7-[[2-(tetrazol-1-yl)acetyl]amino]-5-thia-1-azabicyclo[4.2.0]oct-2-ene-2-carboxylic acid	https://pubchem.ncbi.nlm.nih.gov/compound/33255#section=IUPAC-Name	25953-19-9	https://pubchem.ncbi.nlm.nih.gov/compound/33255#section=Molecular-Formula	C14H14N8O4S3	14	14	8	4	3	0	CC1=NN=C(S1)SCC2=C(N3C(C(C3=O)NC(=O)CN4C=NN=N4)SC2)C(=O)O	https://pubchem.ncbi.nlm.nih.gov/compound/33255#section=InChI-Key	InChI=1S/C14H14N8O4S3/c1-6-17-18-14(29-6)28-4-7-3-27-12-9(11(24)22(12)10(7)13(25)26)16-8(23)2-21-5-15-19-20-21/h5,9,12H,2-4H2,1H3,(H,16,23)(H,25,26)/t9-,12-/m1/s1	https://pubchem.ncbi.nlm.nih.gov/compound/33255#section=InChI	454.5	2.3	http://microelectrochemalexbaeza.com/wp-content/uploads/2015/05/pKaFarmacos-BD_BEUFE.pdf	-0.58	HANSCH,C ET AL. (1995)	-3	https://www.drugbank.ca/drugs/DB01327	156.09	https://www.drugbank.ca/drugs/DB01327	41.44	http://www.hmdb.ca/metabolites/HMDB0015422	9	http://www.hmdb.ca/metabolites/HMDB0015422	2	http://www.hmdb.ca/metabolites/HMDB0015422		-6.418	-6.126	-2.967	6.126	2.967	4.5465	1.5795	1.13662	0.77667	93.9	86.2433
Cephradine	https://pubchem.ncbi.nlm.nih.gov/compound/38103#section=Names-and-Identifiers	(6R,7R)-7-[[(2R)-2-amino-2-cyclohexa-1,4-dien-1-ylacetyl]amino]-3-methyl-8-oxo-5-thia-1-azabicyclo[4.2.0]oct-2-ene-2-carboxylic acid	https://pubchem.ncbi.nlm.nih.gov/compound/38103#section=Names-and-Identifiers	38821-53-3	https://www.drugbank.ca/drugs/DB01333	C16H19N3O4S	16	19	3	4	1	0	CC1=C(N2C(C(C2=O)NC(=O)C(C3=CCC=CC3)N)SC1)C(=O)O	https://pubchem.ncbi.nlm.nih.gov/compound/38103#section=Canonical-SMILES	InChI=1S/C16H19N3O4S/c1-8-7-24-15-11(14(21)19(15)12(8)16(22)23)18-13(20)10(17)9-5-3-2-4-6-9/h2-3,6,10-11,15H,4-5,7,17H2,1H3,(H,18,20)(H,22,23)/t10-,11-,15-/m1/s1	https://pubchem.ncbi.nlm.nih.gov/compound/38103#section=IUPAC-Name	349.4	2.6	http://microelectrochemalexbaeza.com/wp-content/uploads/2015/05/pKaFarmacos-BD_BEUFE.pdf	0.7	http://microelectrochemalexbaeza.com/wp-content/uploads/2015/05/pKaFarmacos-BD_BEUFE.pdf	-2.6	http://microelectrochemalexbaeza.com/wp-content/uploads/2015/05/pKaFarmacos-BD_BEUFE.pdf	112.73	https://www.drugbank.ca/drugs/DB01333	33.19	https://www.drugbank.ca/drugs/DB01333	5	https://www.drugbank.ca/drugs/DB01333	3	https://www.drugbank.ca/drugs/DB01333		-6.077	-5.82	-2.612	5.82	2.612	4.216	1.604	1.054	0.86783	95	86.6897
Cyclizine	https://pubchem.ncbi.nlm.nih.gov/compound/6726	1-benzhydryl-4-methylpiperazine	https://pubchem.ncbi.nlm.nih.gov/compound/6726#section=Molecular-Formula	82-92-8	https://pubchem.ncbi.nlm.nih.gov/compound/6726#section=Molecular-Formula	C18H22N2	18	22	2	0	0	0	CN1CCN(CC1)C(C2=CC=CC=C2)C3=CC=CC=C3	https://pubchem.ncbi.nlm.nih.gov/compound/6726#section=InChI-Key	InChI=1S/C18H22N2/c1-19-12-14-20(15-13-19)18(16-8-4-2-5-9-16)17-10-6-3-7-11-17/h2-11,18H,12-15H2,1H3	https://pubchem.ncbi.nlm.nih.gov/compound/6726#section=InChI	266.4	8.2	http://microelectrochemalexbaeza.com/wp-content/uploads/2015/05/pKaFarmacos-BD_BEUFE.pdf	3	https://www.drugbank.ca/drugs/DB01176	-3.6	https://www.drugbank.ca/drugs/DB01176	6.48	http://www.hmdb.ca/metabolites/HMDB0015307	31.53	http://www.hmdb.ca/metabolites/HMDB0015307	2	https://www.drugbank.ca/drugs/DB01176	0	https://www.drugbank.ca/drugs/DB01176		-5.418	-5.114	-1.62	5.114	1.62	3.367	1.747	0.84175	1.03978		89.2298
Cyclobarbital	https://pubchem.ncbi.nlm.nih.gov/compound/5838	5-(cyclohexen-1-yl)-5-ethyl-1,3-diazinane-2,4,6-trione	https://pubchem.ncbi.nlm.nih.gov/compound/5838#section=Computed-Descriptors	52-31-3	https://pubchem.ncbi.nlm.nih.gov/compound/5838#section=Molecular-Formula	C12H16N2O3	12	16	2	3	0	0	CCC1(C(=O)NC(=O)NC1=O)C2=CCCCC2	https://pubchem.ncbi.nlm.nih.gov/compound/5838#section=InChI-Key	InChI=1S/C12H16N2O3/c1-2-12(8-6-4-3-5-7-8)9(15)13-11(17)14-10(12)16/h6H,2-5,7H2,1H3,(H2,13,14,15,16,17)	https://pubchem.ncbi.nlm.nih.gov/compound/5838#section=InChI	236.27	7.5	http://microelectrochemalexbaeza.com/wp-content/uploads/2015/05/pKaFarmacos-BD_BEUFE.pdf	1.96	https://www.drugbank.ca/drugs/DB13737	-2.5	https://www.drugbank.ca/drugs/DB13737	75.27	https://www.drugbank.ca/drugs/DB13737	23.94	https://www.drugbank.ca/drugs/DB13737	3	https://www.drugbank.ca/drugs/DB13737	2	https://www.drugbank.ca/drugs/DB13737		-6.894	-6.386	-2.357	6.386	2.357	4.3715	2.0145	1.09288	0.652395		88.1861
Cyclopentamine	https://www.drugbank.ca/drugs/DB08999	(1-cyclopentylpropan-2-yl)(methyl)amine	https://www.drugbank.ca/drugs/DB08999	102-45-4	https://www.drugbank.ca/drugs/DB08999	C9H19N	9	19	1	0	0	0	CC(CC1CCCC1)NC	https://pubchem.ncbi.nlm.nih.gov/compound/7608#section=Canonical-SMILES	InChI=1S/C9H19N/c1-8(10-2)7-9-5-3-4-6-9/h8-10H,3-7H2,1-2H3	https://pubchem.ncbi.nlm.nih.gov/compound/7608#section=Computed-Descriptors	141.25	3.5	http://microelectrochemalexbaeza.com/wp-content/uploads/2015/05/pKaFarmacos-BD_BEUFE.pdf	2.86	https://www.drugbank.ca/drugs/DB08999	-2.5	https://www.drugbank.ca/drugs/DB08999	12.03	https://www.drugbank.ca/drugs/DB13737	18	https://www.drugbank.ca/drugs/DB13737	1	https://pubchem.ncbi.nlm.nih.gov/compound/7608#section=Computed-Properties	1	https://pubchem.ncbi.nlm.nih.gov/compound/7608#section=Computed-Properties		-7.128	-5.468	5.648	5.468	-5.648	-0.09	5.558	-0.0225	0.637819		84.9246
Cyclopentolate	https://www.drugbank.ca/drugs/DB00979	2-(dimethylamino)ethyl 2-(1-hydroxycyclopentyl)-2-phenylacetate	https://www.drugbank.ca/drugs/DB00979	512-15-2	https://pubchem.ncbi.nlm.nih.gov/compound/2905#section=Molecular-Formula	C17H25NO3	17	25	1	3	0	0	CN(C)CCOC(=O)C(C1=CC=CC=C1)C2(CCCC2)O	https://pubchem.ncbi.nlm.nih.gov/compound/2905#section=InChI-Key	InChI=1S/C17H25NO3/c1-18(2)12-13-21-16(19)15(14-8-4-3-5-9-14)17(20)10-6-7-11-17/h3-5,8-9,15,20H,6-7,10-13H2,1-2H3	https://pubchem.ncbi.nlm.nih.gov/compound/2905#section=IUPAC-Name	291.4	7.9	http://microelectrochemalexbaeza.com/wp-content/uploads/2015/05/pKaFarmacos-BD_BEUFE.pdf	2.4	https://www.drugbank.ca/drugs/DB00979	-2.3	http://www.hmdb.ca/metabolites/HMDB0015114	49.77	https://www.drugbank.ca/drugs/DB00979	32.51	https://www.drugbank.ca/drugs/DB00979	3	https://www.drugbank.ca/drugs/DB00979	1	https://www.drugbank.ca/drugs/DB00979		-6.277	-5.404	-1.675	5.404	1.675	3.5395	1.8645	0.884875	0.927997		88.2622
Cycloserine	https://www.drugbank.ca/drugs/DB00260	(4R)-4-amino-1,2-oxazolidin-3-one	http://www.hmdb.ca/metabolites/HMDB0014405	68-41-7	http://www.hmdb.ca/metabolites/HMDB0014405	C3H6N2O2	3	6	2	2	0	0	C1C(C(=O)NO1)N	https://pubchem.ncbi.nlm.nih.gov/compound/6234#section=InChI-Key	InChI=1S/C3H6N2O2/c4-2-1-7-5-3(2)6/h2H,1,4H2,(H,5,6)/t2-/m1/s1	https://pubchem.ncbi.nlm.nih.gov/compound/6234#section=InChI	102.09	4.5	http://microelectrochemalexbaeza.com/wp-content/uploads/2015/05/pKaFarmacos-BD_BEUFE.pdf	-0.9	http://www.hmdb.ca/metabolites/HMDB0014405	0.93	http://www.hmdb.ca/metabolites/HMDB0014405	64.35	http://www.hmdb.ca/metabolites/HMDB0014405	8.87	http://www.hmdb.ca/metabolites/HMDB0014405	3	https://pubchem.ncbi.nlm.nih.gov/compound/6234#section=Computed-Properties	2	https://pubchem.ncbi.nlm.nih.gov/compound/6234#section=Computed-Properties		-6.072	-5.811	-0.82	5.811	0.82	3.3155	2.4955	0.828875	0.738229		85.2519
Cimetidine	https://pubchem.ncbi.nlm.nih.gov/compound/2756#section=Names-and-Identifiers	1-cyano-2-methyl-3-[2-[(5-methyl-1H-imidazol-4-yl)methylsulfanyl]ethyl]guanidine	https://pubchem.ncbi.nlm.nih.gov/compound/2756#section=Names-and-Identifiers	51481-61-9	https://pubchem.ncbi.nlm.nih.gov/compound/2756#section=Molecular-Formula	C10H16N6S	10	16	6	0	1	0	CC1=C(N=CN1)CSCCNC(=NC)NC#N	https://pubchem.ncbi.nlm.nih.gov/compound/2756#section=Canonical-SMILES	InChI=1S/C10H16N6S/c1-8-9(16-7-15-8)5-17-4-3-13-10(12-2)14-6-11/h7H,3-5H2,1-2H3,(H,15,16)(H2,12,13,14)	https://pubchem.ncbi.nlm.nih.gov/compound/2756#section=InChI	252.34	6.8	http://microelectrochemalexbaeza.com/wp-content/uploads/2015/05/pKaFarmacos-BD_BEUFE.pdf	0.4	https://www.drugbank.ca/drugs/DB00501	-1.35	https://www.drugbank.ca/drugs/DB00501	88.89	http://www.hmdb.ca/metabolites/HMDB0014644	27.47	http://www.hmdb.ca/metabolites/HMDB0014644	5	https://www.drugbank.ca/drugs/DB00501	3	https://www.drugbank.ca/drugs/DB00501		-5.746	-5.68	-0.732	5.68	0.732	3.206	2.474	0.8015	0.766774	97.9	86.1739
Cinchonidine	http://www.hmdb.ca/metabolites/HMDB0030282	{5-ethenyl-1-azabicyclo[2.2.2]octan-2-yl}(quinolin-4-yl)methanol	http://www.hmdb.ca/metabolites/HMDB0030282	485-71-2	http://www.hmdb.ca/metabolites/HMDB0030282	C19H22N2O	19	22	2	1	0	0	C=CC1CN2CCC1CC2C(C3=CC=NC4=CC=CC=C34)O	https://docs.google.com/spreadsheets/d/1my4AfAh7y5IXrmpOYn0HaPADorZVZSZB/edit#gid=1788918112	InChI=1S/C19H22N2O/c1-2-13-12-21-10-8-14(13)11-18(21)19(22)16-7-9-20-17-6-4-3-5-15(16)17/h2-7,9,13-14,18-19,22H,1,8,10-12H2/t13-,14-,18-,19+/m0/s1	https://pubchem.ncbi.nlm.nih.gov/compound/101744#section=IUPAC-Name	294.4	8.3	https://books.google.com.mx/books?id=gHCAmjWV83EC&pg=PA212&lpg=PA212&dq=cinchonidine+pka&source=bl&ots=Rt53BhkI5H&sig=ACfU3U1UpbJJ-aycvZiD7sZENXoLIbkbhg&hl=es-419&sa=X&ved=2ahUKEwifzqLS89nmAhVGQ6wKHWrYCaoQ6AEwEXoECAoQAQ#v=onepage&q=cinchonidine%20pka&f=false	2.82	http://www.hmdb.ca/metabolites/HMDB0030282	-2.9	http://www.hmdb.ca/metabolites/HMDB0030282	36.36	http://www.hmdb.ca/metabolites/HMDB0030282	33.1	http://www.hmdb.ca/metabolites/HMDB0030282	3	https://pubchem.ncbi.nlm.nih.gov/compound/101744#section=Computed-Properties	1	https://pubchem.ncbi.nlm.nih.gov/compound/101744#section=Computed-Properties		-6.135	-5.803	-2.681	5.803	2.681	4.242	1.561	1.0605	0.883408		89.9715
Cinchocaine	https://pubchem.ncbi.nlm.nih.gov/compound/3025	2-butoxy-N-[2-(diethylamino)ethyl]quinoline-4-carboxamide	https://pubchem.ncbi.nlm.nih.gov/compound/3025#section=Names-and-Identifiers	85-79-0	https://pubchem.ncbi.nlm.nih.gov/compound/3025#section=Molecular-Formula	C20H29N3O2	20	29	3	2	0	0	CCCCOC1=NC2=CC=CC=C2C(=C1)C(=O)NCCN(CC)CC	https://pubchem.ncbi.nlm.nih.gov/compound/3025#section=InChI-Key	InChI=1S/C20H29N3O2/c1-4-7-14-25-19-15-17(16-10-8-9-11-18(16)22-19)20(24)21-12-13-23(5-2)6-3/h8-11,15H,4-7,12-14H2,1-3H3,(H,21,24)	https://pubchem.ncbi.nlm.nih.gov/compound/3025#section=IUPAC-Name	343.5	8.5	https://www.drugbank.ca/drugs/DB00527	4.4	https://www.drugbank.ca/drugs/DB00527	-3.7	https://www.drugbank.ca/drugs/DB00527	54,46	https://www.drugbank.ca/drugs/DB00527	40.78	https://www.drugbank.ca/drugs/DB00527	4	https://www.drugbank.ca/drugs/DB00527	1	https://www.drugbank.ca/drugs/DB00527		-5.816	-5.323	-2.722	5.323	2.722	4.0225	1.3005	1.00562	1.14475		93.8041
Cytarabine	https://pubchem.ncbi.nlm.nih.gov/compound/Cytarabine	4-amino-1-[(2R,3S,4S,5R)-3,4-dihydroxy-5-(hydroxymethyl)oxolan-2-yl]pyrimidin-2-one	https://pubchem.ncbi.nlm.nih.gov/compound/Cytarabine#section=Names-and-Identifiers	147-94-4	https://pubchem.ncbi.nlm.nih.gov/compound/Cytarabine#section=Molecular-Formula	C9H13N3O5	9	13	3	5	0	0	C1=CN(C(=O)N=C1N)C2C(C(C(O2)CO)O)O	https://pubchem.ncbi.nlm.nih.gov/compound/Cytarabine#section=InChI	InChI=1S/C9H13N3O5/c10-5-1-2-12(9(16)11-5)8-7(15)6(14)4(3-13)17-8/h1-2,4,6-8,13-15H,3H2,(H2,10,11,16)/t4-,6-,7+,8-/m1/s1	https://pubchem.ncbi.nlm.nih.gov/compound/Cytarabine#section=IUPAC-Name	243.22	4.3	http://microelectrochemalexbaeza.com/wp-content/uploads/2015/05/pKaFarmacos-BD_BEUFE.pdf	-2.8	http://www.hmdb.ca/metabolites/HMDB0015122	-0.74	http://www.hmdb.ca/metabolites/HMDB0015122	128.61	https://www.drugbank.ca/drugs/DB00987	22.21	https://www.drugbank.ca/drugs/DB00987	7	https://www.drugbank.ca/drugs/DB00987	4	https://www.drugbank.ca/drugs/DB00987		-6.118	-6	-2.193	6	2.193	4.0965	1.9035	1.02412	0.762674		86.3925
Citric acid	https://pubchem.ncbi.nlm.nih.gov/compound/311	2-hydroxypropane-1,2,3-tricarboxylic acid	http://www.hmdb.ca/metabolites/HMDB0000094	77-92-9	http://www.hmdb.ca/metabolites/HMDB0000094	C6H8O7	6	8	0	7	0	0	C(C(=O)O)C(CC(=O)O)(C(=O)O)O	https://pubchem.ncbi.nlm.nih.gov/compound/311#section=InChI-Key	InChI=1S/C6H8O7/c7-3(8)1-6(13,5(11)12)2-4(9)10/h13H,1-2H2,(H,7,8)(H,9,10)(H,11,12)	https://pubchem.ncbi.nlm.nih.gov/compound/311#section=IUPAC-Name	192.12	2.79	SERJEANT,EP & DEMPSEY,B (1979)	-1.64	https://www.drugbank.ca/drugs/DB04272	0.51	https://www.drugbank.ca/drugs/DB04272	132.13	https://www.drugbank.ca/drugs/DB04272	15.54	https://www.drugbank.ca/drugs/DB04272	7	https://pubchem.ncbi.nlm.nih.gov/compound/311#section=Computed-Properties	4	https://pubchem.ncbi.nlm.nih.gov/compound/311#section=Computed-Properties		-7.387	-6.612	-1.975	6.612	1.975	4.2935	2.3185	1.07337	0.583675	99	86.1374
Clindamycin	https://pubchem.ncbi.nlm.nih.gov/compound/446598#section=Names-and-Identifiers	(2S,4R)-N-[(1S,2S)-2-chloro-1-[(2R,3R,4S,5R,6R)-3,4,5-trihydroxy-6-methylsulfanyloxan-2-yl]propyl]-1-methyl-4-propylpyrrolidine-2-carboxamide	https://pubchem.ncbi.nlm.nih.gov/compound/446598#section=Names-and-Identifiers	18323-44-9	https://www.drugbank.ca/drugs/DB00907	C17H21NO4	17	21	1	4	0	0	CN1C2CCC1C(C(C2)OC(=O)C3=CC=CC=C3)C(=O)OC	https://pubchem.ncbi.nlm.nih.gov/compound/446220#section=InChI-Key	InChI=1S/C17H21NO4/c1-18-12-8-9-13(18)15(17(20)21-2)14(10-12)22-16(19)11-6-4-3-5-7-11/h3-7,12-15H,8-10H2,1-2H3/t12-,13+,14-,15+/m0/s1	https://pubchem.ncbi.nlm.nih.gov/compound/446220#section=Names-and-Identifiers	303.35	8.4	http://microelectrochemalexbaeza.com/wp-content/uploads/2015/05/pKaFarmacos-BD_BEUFE.pdf	2.3	https://www.drugbank.ca/drugs/DB00907	-2.23	https://www.drugbank.ca/drugs/DB00907	55.84	https://www.drugbank.ca/drugs/DB00907	32.36	https://www.drugbank.ca/drugs/DB00907	3	http://www.hmdb.ca/metabolites/HMDB0015043	0	http://www.hmdb.ca/metabolites/HMDB0015043		-6.34	-5.581	-2.486	5.581	2.486	4.0335	1.5475	1.00838	0.958481	93.6	90.4617
Clindamycin																	303.35	8.4		2.3		-2.23		55.84		32.36							-6.34	-5.581	-2.486	5.581	2.486	4.0335	1.5475	1.00838	0.958481	93.6	90.4617
Codeine	http://www.hmdb.ca/metabolites/HMDB0004995	(4R,4aR,7S,7aR,12bS)-9-methoxy-3-methyl-2,4,4a,7,7a,13-hexahydro-1H-4,12-methanobenzofuro[3,2-e]isoquinolin-7-ol	http://www.hmdb.ca/metabolites/HMDB0004995	76-57-3	http://www.hmdb.ca/metabolites/HMDB0004995	C18H21NO3	18	21	1	3	0	0	CN1CCC23C4C1CC5=C2C(=C(C=C5)OC)OC3C(C=C4)O	https://pubchem.ncbi.nlm.nih.gov/compound/5284371#section=InChI	InChI=1S/C18H21NO3/c1-19-8-7-18-11-4-5-13(20)17(18)22-16-14(21-2)6-3-10(15(16)18)9-12(11)19/h3-6,11-13,17,20H,7-9H2,1-2H3/t11-,12+,13-,17-,18-/m0/s1	https://pubchem.ncbi.nlm.nih.gov/compound/5284371#section=Names-and-Identifiers	299.4	7.9	http://microelectrochemalexbaeza.com/wp-content/uploads/2015/05/pKaFarmacos-BD_BEUFE.pdf	1.39	https://www.agilent.com/cs/library/applications/5990-9625EN.pdf	-1.52	ADMET & DMPK 1(4) (2013) 48-62; doi: 10.5599/admet.1.4.24	41.93	https://www.drugbank.ca/drugs/DB00318	31.95	https://www.drugbank.ca/drugs/DB00318	4	http://www.hmdb.ca/metabolites/HMDB0004995	1	http://www.hmdb.ca/metabolites/HMDB0004995		-5.153	-5.096	-1.131	5.096	1.131	3.1135	1.9825	0.778375	0.980202		87.443
Colchicine	https://pubchem.ncbi.nlm.nih.gov/compound/6167	N-[(7S)-1,2,3,10-tetramethoxy-9-oxo-6,7-dihydro-5H-benzo[a]heptalen-7-yl]acetamide	https://pubchem.ncbi.nlm.nih.gov/compound/6167#section=Names-and-Identifiers	64-86-8	http://www.hmdb.ca/metabolites/HMDB0015466	C22H25NO6	22	25	1	6	0	0	CC(=O)NC1CCC2=CC(=C(C(=C2C3=CC=C(C(=O)C=C13)OC)OC)OC)OC	https://pubchem.ncbi.nlm.nih.gov/compound/6167#section=InChI	InChI=1S/C22H25NO6/c1-12(24)23-16-8-6-13-10-19(27-3)21(28-4)22(29-5)20(13)14-7-9-18(26-2)17(25)11-15(14)16/h7,9-11,16H,6,8H2,1-5H3,(H,23,24)/t16-/m0/s1	https://pubchem.ncbi.nlm.nih.gov/compound/6167#section=InChI	399.4	1.7	http://microelectrochemalexbaeza.com/wp-content/uploads/2015/05/pKaFarmacos-BD_BEUFE.pdf	1.07	https://www.ebi.ac.uk/chembl/compound_report_card/CHEMBL107/	-4.2	https://www.drugbank.ca/drugs/DB01394	83.09	http://www.hmdb.ca/metabolites/HMDB0015466	42.41	http://www.hmdb.ca/metabolites/HMDB0015466	6	http://www.hmdb.ca/metabolites/HMDB0015466	1	http://www.hmdb.ca/metabolites/HMDB0015466		-5.856	-5.49	-2.897	5.49	2.897	4.1935	1.2965	1.04838	1.08234	95	89.6522
Dacarbazine	https://pubchem.ncbi.nlm.nih.gov/compound/2942#section=Names-and-Identifiers	4-(dimethylaminodiazenyl)-1H-imidazole-5-carboxamide	https://pubchem.ncbi.nlm.nih.gov/compound/2942#section=Names-and-Identifiers	4342-03-04	https://pubchem.ncbi.nlm.nih.gov/compound/2942#section=Names-and-Identifiers	C6H10N6O	6	10	6	1	0	0	CN(C)N=NC1=C(NC=N1)C(=O)N	https://pubchem.ncbi.nlm.nih.gov/compound/2942#section=IUPAC-Name	InChI=1S/C6H10N6O/c1-12(2)11-10-6-4(5(7)13)8-3-9-6/h3H,1-2H3,(H2,7,13)(H,8,9)	https://pubchem.ncbi.nlm.nih.gov/compound/2942#section=IUPAC-Name	182.18	4.42	http://microelectrochemalexbaeza.com/wp-content/uploads/2015/05/pKaFarmacos-BD_BEUFE.pdf	-0.24	https://www.drugbank.ca/drugs/DB00851	-2.1	https://www.drugbank.ca/drugs/DB00851	99.73	http://www.hmdb.ca/metabolites/HMDB0014989	17.78	http://www.hmdb.ca/metabolites/HMDB0014989	5	https://pubchem.ncbi.nlm.nih.gov/compound/2942#section=Chemical-and-Physical-Properties	2	https://pubchem.ncbi.nlm.nih.gov/compound/2942#section=Chemical-and-Physical-Properties		-5.527	-5.117	-2.287	5.117	2.287	3.702	1.415	0.9255	1.16537		90.7023
Dantrolene	https://pubchem.ncbi.nlm.nih.gov/compound/6914273#section=Names-and-Identifiers	1-[(E)-[5-(4-nitrophenyl)furan-2-yl]methylideneamino]imidazolidine-2,4-dione	https://pubchem.ncbi.nlm.nih.gov/compound/6914273#section=Names-and-Identifiers	7261-97-4	https://pubchem.ncbi.nlm.nih.gov/compound/6914273#section=Names-and-Identifiers	C14H10N4O5	14	10	4	5	0	0	C1C(=O)NC(=O)N1N=CC2=CC=C(O2)C3=CC=C(C=C3)[N+](=O)[O-]	https://pubchem.ncbi.nlm.nih.gov/compound/6914273#section=InChI-Key	InChI=1S/C14H10N4O5/c19-13-8-17(14(20)16-13)15-7-11-5-6-12(23-11)9-1-3-10(4-2-9)18(21)22/h1-7H,8H2,(H,16,19,20)/b15-7+	https://pubchem.ncbi.nlm.nih.gov/compound/6914273#section=IUPAC-Name	314.25	7.5	http://microelectrochemalexbaeza.com/wp-content/uploads/2015/05/pKaFarmacos-BD_BEUFE.pdf	1.7	https://www.drugbank.ca/drugs/DB01219	-3.6	https://www.drugbank.ca/drugs/DB01219	120.73	https://www.drugbank.ca/drugs/DB01219	29.98	https://www.drugbank.ca/drugs/DB01219	6	https://pubchem.ncbi.nlm.nih.gov/compound/6914273#section=Chemical-and-Physical-Properties	1	https://pubchem.ncbi.nlm.nih.gov/compound/6914273#section=Chemical-and-Physical-Properties		-6.706	-6.054	-3.773	6.054	3.773	4.9135	1.1405	1.22837	0.91473		91.961
Dapsone	https://pubchem.ncbi.nlm.nih.gov/compound/2955	4-(4-aminophenyl)sulfonylaniline	https://pubchem.ncbi.nlm.nih.gov/compound/2955#section=Names-and-Identifiers	80-08-0	https://pubchem.ncbi.nlm.nih.gov/compound/2955#section=Canonical-SMILES	C12H12N2O2S	12	12	2	2	1	0	C1=CC(=CC=C1N)S(=O)(=O)C2=CC=C(C=C2)N	https://pubchem.ncbi.nlm.nih.gov/compound/2955#section=Canonical-SMILES	InChI=1S/C12H12N2O2S/c13-9-1-5-11(6-2-9)17(15,16)12-7-3-10(14)4-8-12/h1-8H,13-14H2	https://pubchem.ncbi.nlm.nih.gov/compound/2955#section=Names-and-Identifiers	248.301	2.41	PERRIN,DD (1965)	0.97	https://www.drugbank.ca/drugs/DB00250	-2.82	https://www.drugbank.ca/drugs/DB00250	86.18	http://www.hmdb.ca/metabolites/HMDB0014395	25.05	http://www.hmdb.ca/metabolites/HMDB0014395	4	https://www.drugbank.ca/drugs/DB00250	2	https://www.drugbank.ca/drugs/DB00250		-5.878	-5.83	-2.107	5.83	2.107	3.9685	1.8615	0.992125	0.814263		85.4635
Daunorubicin	https://pubchem.ncbi.nlm.nih.gov/compound/30323	(7S,9S)-9-acetyl-7-[(2R,4S,5S,6S)-4-amino-5-hydroxy-6-methyloxan-2-yl]oxy-6,9,11-trihydroxy-4-methoxy-8,10-dihydro-7H-tetracene-5,12-dione	https://pubchem.ncbi.nlm.nih.gov/compound/30323#section=Names-and-Identifiers	20830-81-3	https://pubchem.ncbi.nlm.nih.gov/compound/30323#section=Isomeric-SMILES	C27H29NO10	27	29	1	10	0	0	CC1C(C(CC(O1)OC2CC(CC3=C2C(=C4C(=C3O)C(=O)C5=C(C4=O)C(=CC=C5)OC)O)(C(=O)C)O)N)O	https://pubchem.ncbi.nlm.nih.gov/compound/30323#section=InChI-Key	InChI=1S/C27H29NO10/c1-10-22(30)14(28)7-17(37-10)38-16-9-27(35,11(2)29)8-13-19(16)26(34)21-20(24(13)32)23(31)12-5-4-6-15(36-3)18(12)25(21)33/h4-6,10,14,16-17,22,30,32,34-35H,7-9,28H2,1-3H3/t10-,14-,16-,17-,22+,27-/m0/s1	https://pubchem.ncbi.nlm.nih.gov/compound/30323#section=InChI	527.5	8.2	http://microelectrochemalexbaeza.com/wp-content/uploads/2015/05/pKaFarmacos-BD_BEUFE.pdf	1.83	https://www.drugbank.ca/drugs/DB00694	-2.9	https://www.drugbank.ca/drugs/DB00694	185.84	https://www.drugbank.ca/drugs/DB00694	52.94	https://www.drugbank.ca/drugs/DB00694	11	https://pubchem.ncbi.nlm.nih.gov/compound/30323#section=Chemical-and-Physical-Properties	5	https://pubchem.ncbi.nlm.nih.gov/compound/30323#section=Chemical-and-Physical-Properties		-6.045	-5.866	-4.011	5.866	4.011	4.9385	0.9275	1.23462	1.11132		96.6748
Debrisoquine	https://pubchem.ncbi.nlm.nih.gov/compound/2966	3,4-dihydro-1H-isoquinoline-2-carboximidamide	https://pubchem.ncbi.nlm.nih.gov/compound/2966#section=Names-and-Identifiers	1131-64-2	https://pubchem.ncbi.nlm.nih.gov/compound/2966#section=Canonical-SMILES	C10H13N3	10	13	3	0	0	0	C1CN(CC2=CC=CC=C21)C(=N)N	https://pubchem.ncbi.nlm.nih.gov/compound/2966#section=InChI	InChI=1S/C10H13N3/c11-10(12)13-6-5-8-3-1-2-4-9(8)7-13/h1-4H,5-7H2,(H3,11,12)	https://pubchem.ncbi.nlm.nih.gov/compound/2966#section=InChI	175.23	11.9	http://microelectrochemalexbaeza.com/wp-content/uploads/2015/05/pKaFarmacos-BD_BEUFE.pdf	0.75	https://www.drugbank.ca/drugs/DB04840	-2.3	https://www.drugbank.ca/drugs/DB04840	53.11	http://www.hmdb.ca/metabolites/HMDB0006543	19.48	http://www.hmdb.ca/metabolites/HMDB0006543	3	https://www.drugbank.ca/drugs/DB04840	2	https://www.drugbank.ca/drugs/DB04840		-6.3	-5.449	-1.498	5.449	1.498	3.4735	1.9755	0.868375	0.892559		89.8531
Dehydrocholic acid	https://pubchem.ncbi.nlm.nih.gov/compound/6674	(4R)-4-[(5S,8R,9S,10S,13R,14S,17R)-10,13-dimethyl-3,7,12-trioxo-1,2,4,5,6,8,9,11,14,15,16,17-dodecahydrocyclopenta[a]phenanthren-17-yl]pentanoic acid	https://pubchem.ncbi.nlm.nih.gov/compound/6674#section=Names-and-Identifiers	81-23-2	https://pubchem.ncbi.nlm.nih.gov/compound/6674#section=Molecular-Formula	C24H34O5	24	34	0	5	0	0	CC(CCC(=O)O)C1CCC2C1(C(=O)CC3C2C(=O)CC4C3(CCC(=O)C4)C)C	https://pubchem.ncbi.nlm.nih.gov/compound/6674#section=InChI	InChI=1S/C24H34O5/c1-13(4-7-21(28)29)16-5-6-17-22-18(12-20(27)24(16,17)3)23(2)9-8-15(25)10-14(23)11-19(22)26/h13-14,16-18,22H,4-12H2,1-3H3,(H,28,29)/t13-,14+,16-,17+,18+,22+,23+,24-/m1/s1	https://pubchem.ncbi.nlm.nih.gov/compound/6674#section=InChI	402.5	5	http://microelectrochemalexbaeza.com/wp-content/uploads/2015/05/pKaFarmacos-BD_BEUFE.pdf	3.37	https://www.drugbank.ca/drugs/DB11622	-4.8	https://www.drugbank.ca/drugs/DB11622	88.5	https://pubchem.ncbi.nlm.nih.gov/compound/6674#section=Chemical-and-Physical-Properties	44.81	https://www.drugbank.ca/drugs/DB11622	5	https://www.drugbank.ca/drugs/DB11622	1	https://www.drugbank.ca/drugs/DB11622		-6.301	-6.07	-2.33	6.07	2.33	4.2	1.87	1.05	0.748663		86.863
Deserpidine	https://pubchem.ncbi.nlm.nih.gov/compound/8550	methyl (1R,15S,17R,18R,19S,20S)-18-methoxy-17-(3,4,5-trimethoxybenzoyloxy)-3,13-diazapentacyclo[11.8.0.0²,¹⁰.0⁴,⁹.0¹⁵,²⁰]henicosa-2(10),4,6,8-tetraene-19-carboxylate	https://www.drugbank.ca/drugs/DB01089	0131-01-01	https://pubchem.ncbi.nlm.nih.gov/compound/8550#section=Canonical-SMILES	C32H38N2O8	32	38	2	8	0	0	COC1C(CC2CN3CCC4=C(C3CC2C1C(=O)OC)NC5=CC=CC=C45)OC(=O)C6=CC(=C(C(=C6)OC)OC)OC	https://pubchem.ncbi.nlm.nih.gov/compound/8550#section=InChI-Key	InChI=1S/C32H38N2O8/c1-37-24-12-17(13-25(38-2)29(24)39-3)31(35)42-26-14-18-16-34-11-10-20-19-8-6-7-9-22(19)33-28(20)23(34)15-21(18)27(30(26)40-4)32(36)41-5/h6-9,12-13,18,21,23,26-27,30,33H,10-11,14-16H2,1-5H3/t18-,21+,23-,26-,27+,30+/m1/s1	https://pubchem.ncbi.nlm.nih.gov/compound/8550#section=InChI-Key	578.7	6.68	http://microelectrochemalexbaeza.com/wp-content/uploads/2015/05/pKaFarmacos-BD_BEUFE.pdf	3.3	http://www.hmdb.ca/metabolites/HMDB0015221	-4.7	http://www.hmdb.ca/metabolites/HMDB0015221	109	https://pubchem.ncbi.nlm.nih.gov/compound/8550#section=Chemical-and-Physical-Properties	62.59	https://www.drugbank.ca/drugs/DB01089	9	https://pubchem.ncbi.nlm.nih.gov/compound/8550#section=Chemical-and-Physical-Properties	1	https://pubchem.ncbi.nlm.nih.gov/compound/8550#section=Chemical-and-Physical-Properties		-5.191	-4.921	-2.424	4.921	2.424	3.6725	1.2485	0.918125	1.3326		95.2952
Desipramine	https://pubchem.ncbi.nlm.nih.gov/compound/2995	3-(5,6-dihydrobenzo[b][1]benzazepin-11-yl)-N-methylpropan-1-amine	https://pubchem.ncbi.nlm.nih.gov/compound/2995#section=Names-and-Identifiers	50-47-5	https://pubchem.ncbi.nlm.nih.gov/compound/2995#section=Canonical-SMILES	C18H22N2	18	22	2	0	0	0	CNCCCN1C2=CC=CC=C2CCC3=CC=CC=C31	https://pubchem.ncbi.nlm.nih.gov/compound/2995#section=InChI-Key	InChI=1S/C18H22N2/c1-19-13-6-14-20-17-9-4-2-7-15(17)11-12-16-8-3-5-10-18(16)20/h2-5,7-10,19H,6,11-14H2,1H3	https://pubchem.ncbi.nlm.nih.gov/compound/2995#section=InChI-Key	266.4	10.2	http://microelectrochemalexbaeza.com/wp-content/uploads/2015/05/pKaFarmacos-BD_BEUFE.pdf	4.9	https://www.drugbank.ca/drugs/DB01151	-3.66	https://www.drugbank.ca/drugs/DB01151	15.27	http://www.hmdb.ca/metabolites/HMDB0015282	31.74	http://www.hmdb.ca/metabolites/HMDB0015282	2	https://www.drugbank.ca/drugs/DB01151	1	https://www.drugbank.ca/drugs/DB01151		-5.621	-5.032	-1.448	5.032	1.448	3.24	1.792	0.81	1.04911		89.9469
Dextrometorfane	https://pubchem.ncbi.nlm.nih.gov/compound/5360696	(1S,9S,10S)-4-methoxy-17-methyl-17-azatetracyclo[7.5.3.0¹,¹⁰.0²,⁷]heptadeca-2(7),3,5-triene	https://pubchem.ncbi.nlm.nih.gov/compound/5360696	125-71-3	https://pubchem.ncbi.nlm.nih.gov/compound/5360696#section=Molecular-Formula	C18H25NO	18	25	1	1	0	0	CN1CCC23CCCCC2C1CC4=C3C=C(C=C4)OC	https://pubchem.ncbi.nlm.nih.gov/compound/5360696#section=InChI-Key	InChI=1S/C18H25NO/c1-19-10-9-18-8-4-3-5-15(18)17(19)11-13-6-7-14(20-2)12-16(13)18/h6-7,12,15,17H,3-5,8-11H2,1-2H3/t15-,17+,18+/m1/s1	https://pubchem.ncbi.nlm.nih.gov/compound/5360696#section=InChI	271.4	8.3	http://microelectrochemalexbaeza.com/wp-content/uploads/2015/05/pKaFarmacos-BD_BEUFE.pdf	3.6	http://www.hmdb.ca/metabolites/HMDB0001920	-4.5	http://www.hmdb.ca/metabolites/HMDB0001920	12.47	http://www.hmdb.ca/metabolites/HMDB0001920	31.77	http://www.hmdb.ca/metabolites/HMDB0001920	2	https://www.drugbank.ca/drugs/DB00514	0	https://www.drugbank.ca/drugs/DB00514		-5.809	-4.974	-1.342	4.974	1.342	3.158	1.816	0.7895	1.05782		88.7549
Dextromoramide	https://www.drugbank.ca/drugs/DB01529	(3S)-3-methyl-4-(morpholin-4-yl)-2,2-diphenyl-1-(pyrrolidin-1-yl)butan-1-one	https://www.drugbank.ca/drugs/DB01529	357-56-2	https://www.drugbank.ca/drugs/DB01529	C25H32N2O2	25	32	2	2	0	0	CC(CN1CCOCC1)C(C2=CC=CC=C2)(C3=CC=CC=C3)C(=O)N4CCCC4	https://pubchem.ncbi.nlm.nih.gov/compound/92943#section=IUPAC-Name	InChI=1S/C25H32N2O2/c1-21(20-26-16-18-29-19-17-26)25(22-10-4-2-5-11-22,23-12-6-3-7-13-23)24(28)27-14-8-9-15-27/h2-7,10-13,21H,8-9,14-20H2,1H3/t21-/m1/s1	https://pubchem.ncbi.nlm.nih.gov/compound/92943#section=IUPAC-Name	392.5	7	http://microelectrochemalexbaeza.com/wp-content/uploads/2015/05/pKaFarmacos-BD_BEUFE.pdf	3.61	https://www.drugbank.ca/drugs/DB01529	-4.4	https://www.drugbank.ca/drugs/DB01529	32.78	https://www.drugbank.ca/drugs/DB01529	44.36	https://www.drugbank.ca/drugs/DB01529	3	https://pubchem.ncbi.nlm.nih.gov/compound/92943#section=Chemical-and-Physical-Properties	0	https://pubchem.ncbi.nlm.nih.gov/compound/92943#section=Chemical-and-Physical-Properties		-5.718	-4.943	-1.676	4.943	1.676	3.3095	1.6335	0.827375	1.12963		89.77
Diethanolamine	https://pubchem.ncbi.nlm.nih.gov/compound/8113	2-(2-hydroxyethylamino)ethanol	https://pubchem.ncbi.nlm.nih.gov/compound/8113#section=Names-and-Identifiers	111-42-2	https://pubchem.ncbi.nlm.nih.gov/compound/8113#section=Molecular-Formula	C4H11NO2	4	11	1	2	0	0	C(CO)NCCO	https://pubchem.ncbi.nlm.nih.gov/compound/8113#section=InChI	InChI=1S/C4H11NO2/c6-3-1-5-2-4-7/h5-7H,1-4H2	https://pubchem.ncbi.nlm.nih.gov/compound/8113#section=Computed-Descriptors	105.14	8.9	http://microelectrochemalexbaeza.com/wp-content/uploads/2015/05/pKaFarmacos-BD_BEUFE.pdf	-1.43	http://www.hmdb.ca/metabolites/HMDB0004437	0.65	http://www.hmdb.ca/metabolites/HMDB0004437	52.49	http://www.hmdb.ca/metabolites/HMDB0004437	11.63	http://www.hmdb.ca/metabolites/HMDB0004437	3	https://pubchem.ncbi.nlm.nih.gov/compound/8113#section=Chemical-and-Physical-Properties	3	https://pubchem.ncbi.nlm.nih.gov/compound/8113#section=Chemical-and-Physical-Properties		-6.398	-5.798	6.52	5.798	-6.52	-0.361	6.159	-0.09025	0.597581	88.7	90.7592
Diethylamine	https://pubchem.ncbi.nlm.nih.gov/compound/8021	N-ethylethanamine	https://pubchem.ncbi.nlm.nih.gov/compound/8021#section=Names-and-Identifiers	109-89-7	https://pubchem.ncbi.nlm.nih.gov/compound/8021#section=Molecular-Formula	C4H11N	4	11	1	0	0	0	CCNCC	https://pubchem.ncbi.nlm.nih.gov/compound/8021#section=InChI	InChI=1S/C4H11N/c1-3-5-4-2/h5H,3-4H2,1-2H3	https://pubchem.ncbi.nlm.nih.gov/compound/8021#section=IUPAC-Name	73.14	11	http://microelectrochemalexbaeza.com/wp-content/uploads/2015/05/pKaFarmacos-BD_BEUFE.pdf	0.76	http://www.hmdb.ca/metabolites/HMDB0041878	0.54	http://www.hmdb.ca/metabolites/HMDB0041878	12.03	http://www.hmdb.ca/metabolites/HMDB0041878	9.72	http://www.hmdb.ca/metabolites/HMDB0041878	1	https://pubchem.ncbi.nlm.nih.gov/compound/8021#section=Chemical-and-Physical-Properties	1	https://pubchem.ncbi.nlm.nih.gov/compound/8021#section=Chemical-and-Physical-Properties		-7.584	-5.505	6.84	5.505	-6.84	-0.6675	6.1725	-0.166875	0.621102	80.61	90.0085
Diphenhydramine	https://pubchem.ncbi.nlm.nih.gov/compound/3100	2-benzhydryloxy-N,N-dimethylethanamine	https://pubchem.ncbi.nlm.nih.gov/compound/3100#section=Names-and-Identifiers	58-73-1	https://pubchem.ncbi.nlm.nih.gov/compound/3100#section=Molecular-Formula	C17H21NO	17	21	1	1	0	0	CN(C)CCOC(C1=CC=CC=C1)C2=CC=CC=C2	https://pubchem.ncbi.nlm.nih.gov/compound/3100#section=InChI-Key	InChI=1S/C17H21NO/c1-18(2)13-14-19-17(15-9-5-3-6-10-15)16-11-7-4-8-12-16/h3-12,17H,13-14H2,1-2H3	https://pubchem.ncbi.nlm.nih.gov/compound/3100#section=IUPAC-Name	255.35	9	http://microelectrochemalexbaeza.com/wp-content/uploads/2015/05/pKaFarmacos-BD_BEUFE.pdf	3.27	https://www.drugbank.ca/drugs/DB01075	-3.5	https://www.drugbank.ca/drugs/DB01075	12.47	http://www.hmdb.ca/metabolites/HMDB0001927	29.86	http://www.hmdb.ca/metabolites/HMDB0001927	2	https://pubchem.ncbi.nlm.nih.gov/compound/3100#section=Chemical-and-Physical-Properties	0	https://pubchem.ncbi.nlm.nih.gov/compound/3100#section=Chemical-and-Physical-Properties		-6.07	-5.274	-1.63	5.274	1.63	3.452	1.822	0.863	0.973655		89.0809
Diphenoxylate	https://pubchem.ncbi.nlm.nih.gov/compound/13505#section=Names-and-Identifiers	ethyl1-(3-cyano-3,3-diphenylpropyl)-4-phenylpiperidine-4-carboxylate	https://pubchem.ncbi.nlm.nih.gov/compound/13505#section=Names-and-Identifiers	915-30-0	https://pubchem.ncbi.nlm.nih.gov/compound/13505#section=Canonical-SMILES	C30H32N2O2	30	32	2	2	0	0	CCOC(=O)C1(CCN(CC1)CCC(C#N)(C2=CC=CC=C2)C3=CC=CC=C3)C4=CC=CC=C4	https://pubchem.ncbi.nlm.nih.gov/compound/13505#section=InChI-Key	InChI=1S/C30H32N2O2/c1-2-34-28(33)29(25-12-6-3-7-13-25)18-21-32(22-19-29)23-20-30(24-31,26-14-8-4-9-15-26)27-16-10-5-11-17-27/h3-17H,2,18-23H2,1H3	https://pubchem.ncbi.nlm.nih.gov/compound/13505#section=IUPAC-Name	452.6	7.1	http://microelectrochemalexbaeza.com/wp-content/uploads/2015/05/pKaFarmacos-BD_BEUFE.pdf	6.3	http://www.hmdb.ca/metabolites/HMDB0015213	-5.5	http://www.hmdb.ca/metabolites/HMDB0015213	53.33	https://www.drugbank.ca/drugs/DB01081	51.58	https://www.drugbank.ca/drugs/DB01081	3	http://www.hmdb.ca/metabolites/HMDB0015213	0	http://www.hmdb.ca/metabolites/HMDB0015213		-6.284	-5.114	-1.829	5.114	1.829	3.4715	1.6425	0.867875	1.07412		89.5601
Dihydrocodeine	https://pubchem.ncbi.nlm.nih.gov/compound/5284543	(4R,4aR,7S,7aR,12bS)-9-methoxy-3-methyl-2,4,4a,5,6,7,7a,13-octahydro-1H-4,12-methanobenzofuro[3,2-e]isoquinolin-7-ol	https://pubchem.ncbi.nlm.nih.gov/compound/5284543#section=Names-and-Identifiers	125-28-0	https://pubchem.ncbi.nlm.nih.gov/compound/5284543#section=Molecular-Formula	C18H23NO3	18	23	1	3	0	0	CN1CCC23C4C1CC5=C2C(=C(C=C5)OC)OC3C(CC4)O	https://pubchem.ncbi.nlm.nih.gov/compound/5284543#section=InChI	InChI=1S/C18H23NO3/c1-19-8-7-18-11-4-5-13(20)17(18)22-16-14(21-2)6-3-10(15(16)18)9-12(11)19/h3,6,11-13,17,20H,4-5,7-9H2,1-2H3/t11-,12+,13-,17-,18-/m0/s1	https://pubchem.ncbi.nlm.nih.gov/compound/5284543#section=InChI	301.4	8.8	http://microelectrochemalexbaeza.com/wp-content/uploads/2015/05/pKaFarmacos-BD_BEUFE.pdf	1.55	https://www.drugbank.ca/drugs/DB01551			41.93	https://www.drugbank.ca/drugs/DB01551	32.79	https://www.drugbank.ca/drugs/DB01551	4	https://pubchem.ncbi.nlm.nih.gov/compound/5284543#section=Chemical-and-Physical-Properties	1	https://pubchem.ncbi.nlm.nih.gov/compound/5284543#section=Chemical-and-Physical-Properties		-5.197	-4.857	-1.198	4.857	1.198	3.0275	1.8295	0.756875	1.08568		88.9063
Dihydroergocornine	https://pubchem.ncbi.nlm.nih.gov/compound/168871	(6aR,9R,10aR)-N-[(1S,2S,4R,7S)-2-hydroxy-5,8-dioxo-4,7-di(propan-2-yl)-3-oxa-6,9-diazatricyclo[7.3.0.02,6]dodecan-4-yl]-7-methyl-6,6a,8,9,10,10a-hexahydro-4H-indolo[4,3-fg]quinoline-9-carboxamide	https://pubchem.ncbi.nlm.nih.gov/compound/168871#section=Names-and-Identifiers	25447-65-8	https://pubchem.ncbi.nlm.nih.gov/compound/168871#section=Molecular-Formula	C31H41N5O5	31	41	5	50	0	0	CC(C)C1C(=O)N2CCCC2C3(N1C(=O)C(O3)(C(C)C)NC(=O)C4CC5C(CC6=CNC7=CC=CC5=C67)N(C4)C)O	https://pubchem.ncbi.nlm.nih.gov/compound/168871#section=InChI-Key	InChI=1S/C31H41N5O5/c1-16(2)26-28(38)35-11-7-10-24(35)31(40)36(26)29(39)30(41-31,17(3)4)33-27(37)19-12-21-20-8-6-9-22-25(20)18(14-32-22)13-23(21)34(5)15-19/h6,8-9,14,16-17,19,21,23-24,26,32,40H,7,10-13,15H2,1-5H3,(H,33,37)/t19-,21-,23-,24+,26+,30-,31+/m1/s1	https://pubchem.ncbi.nlm.nih.gov/compound/168871#section=InChI	563.7	6.91	http://microelectrochemalexbaeza.com/wp-content/uploads/2015/05/pKaFarmacos-BD_BEUFE.pdf	2.33	https://www.drugbank.ca/drugs/DB11273	-3.2	https://www.drugbank.ca/drugs/DB11273	118.21	https://www.drugbank.ca/drugs/DB11273	62	https://www.drugbank.ca/drugs/DB11273	6	https://pubchem.ncbi.nlm.nih.gov/compound/168871#section=Chemical-and-Physical-Properties	3	https://pubchem.ncbi.nlm.nih.gov/compound/168871#section=Chemical-and-Physical-Properties		-5.341	-5.13	-1.555	5.13	1.555	3.3425	1.7875	0.835625	1.02308		88.2276
Dihydroergocryptine	https://pubchem.ncbi.nlm.nih.gov/compound/114948	(6aR,9R,10aR)-N-[(1S,2S,4R,7S)-2-hydroxy-7-(2-methylpropyl)-5,8-dioxo-4-propan-2-yl-3-oxa-6,9-diazatricyclo[7.3.0.02,6]dodecan-4-yl]-7-methyl-6,6a,8,9,10,10a-hexahydro-4H-indolo[4,3-fg]quinoline-9-carboxamide	https://pubchem.ncbi.nlm.nih.gov/compound/114948#section=Names-and-Identifiers	25447-66-9	https://pubchem.ncbi.nlm.nih.gov/compound/114948#section=Molecular-Formula	C32H43N5O5	32	43	5	5	0	0	CC(C)CC1C(=O)N2CCCC2C3(N1C(=O)C(O3)(C(C)C)NC(=O)C4CC5C(CC6=CNC7=CC=CC5=C67)N(C4)C)O	https://pubchem.ncbi.nlm.nih.gov/compound/114948#section=InChI	InChI=1S/C32H43N5O5/c1-17(2)12-25-29(39)36-11-7-10-26(36)32(41)37(25)30(40)31(42-32,18(3)4)34-28(38)20-13-22-21-8-6-9-23-27(21)19(15-33-23)14-24(22)35(5)16-20/h6,8-9,15,17-18,20,22,24-26,33,41H,7,10-14,16H2,1-5H3,(H,34,38)/t20-,22-,24-,25+,26+,31-,32+/m1/s1	https://pubchem.ncbi.nlm.nih.gov/compound/114948#section=Computed-Descriptors	577.7	6.89	http://microelectrochemalexbaeza.com/wp-content/uploads/2015/05/pKaFarmacos-BD_BEUFE.pdf	5.9	https://www.drugbank.ca/drugs/DB11274	-3.3	https://www.drugbank.ca/drugs/DB11274	118.21	https://www.drugbank.ca/drugs/DB11274	64.05	https://www.drugbank.ca/drugs/DB11274	6	https://pubchem.ncbi.nlm.nih.gov/compound/114948#section=Chemical-and-Physical-Properties	3	https://pubchem.ncbi.nlm.nih.gov/compound/114948#section=Chemical-and-Physical-Properties		-5.458	-5.057	-1.748	5.057	1.748	3.4025	1.6545	0.850625	1.08719		89.3888
Dihydroergocristine	https://pubchem.ncbi.nlm.nih.gov/compound/107715	(6aR,9R,10aR)-N-[(1S,2S,4R,7S)-7-benzyl-2-hydroxy-5,8-dioxo-4-propan-2-yl-3-oxa-6,9-diazatricyclo[7.3.0.02,6]dodecan-4-yl]-7-methyl-6,6a,8,9,10,10a-hexahydro-4H-indolo[4,3-fg]quinoline-9-carboxamide	https://pubchem.ncbi.nlm.nih.gov/compound/107715#section=Names-and-Identifiers	17479-19-5	https://pubchem.ncbi.nlm.nih.gov/compound/107715#section=Isomeric-SMILES	C35H41N5O5	35	41	5	5	0	0	CC(C)C1(C(=O)N2C(C(=O)N3CCCC3C2(O1)O)CC4=CC=CC=C4)NC(=O)C5CC6C(CC7=CNC8=CC=CC6=C78)N(C5)C	https://pubchem.ncbi.nlm.nih.gov/compound/107715#section=InChI	InChI=1S/C35H41N5O5/c1-20(2)34(37-31(41)23-16-25-24-11-7-12-26-30(24)22(18-36-26)17-27(25)38(3)19-23)33(43)40-28(15-21-9-5-4-6-10-21)32(42)39-14-8-13-29(39)35(40,44)45-34/h4-7,9-12,18,20,23,25,27-29,36,44H,8,13-17,19H2,1-3H3,(H,37,41)/t23-,25-,27-,28+,29+,34-,35+/m1/s1	https://pubchem.ncbi.nlm.nih.gov/compound/107715#section=IUPAC-Name	611.7	6.89	http://microelectrochemalexbaeza.com/wp-content/uploads/2015/05/pKaFarmacos-BD_BEUFE.pdf	5.86	Buckingham J. et al. Dictionary of Alkaloids.	-4.1	https://www.drugbank.ca/drugs/DB13345	121.7	https://www.drugbank.ca/drugs/DB13345	67.82	https://www.drugbank.ca/drugs/DB13345	7	https://www.drugbank.ca/drugs/DB13345	3	https://www.drugbank.ca/drugs/DB13345		-5.449	-5.122	-1.631	5.122	1.631	3.3765	1.7455	0.844125	1.03795		88.5462
Dihydroergotamine	https://pubchem.ncbi.nlm.nih.gov/compound/10531	(6aR,9R,10aR)-N-[(1S,2S,4R,7S)-7-benzyl-2-hydroxy-4-methyl-5,8-dioxo-3-oxa-6,9-diazatricyclo[7.3.0.02,6]dodecan-4-yl]-7-methyl-6,6a,8,9,10,10a-hexahydro-4H-indolo[4,3-fg]quinoline-9-carboxamide	https://pubchem.ncbi.nlm.nih.gov/compound/10531#section=Names-and-Identifiers	0511-12-6	https://pubchem.ncbi.nlm.nih.gov/compound/10531#section=Isomeric-SMILES	C33H37N5O5	33	37	5	5	0	0	CC1(C(=O)N2C(C(=O)N3CCCC3C2(O1)O)CC4=CC=CC=C4)NC(=O)C5CC6C(CC7=CNC8=CC=CC6=C78)N(C5)C	https://pubchem.ncbi.nlm.nih.gov/compound/10531#section=InChI-Key	InChI=1S/C33H37N5O5/c1-32(35-29(39)21-15-23-22-10-6-11-24-28(22)20(17-34-24)16-25(23)36(2)18-21)31(41)38-26(14-19-8-4-3-5-9-19)30(40)37-13-7-12-27(37)33(38,42)43-32/h3-6,8-11,17,21,23,25-27,34,42H,7,12-16,18H2,1-2H3,(H,35,39)/t21-,23-,25-,26+,27+,32-,33+/m1/s1	https://pubchem.ncbi.nlm.nih.gov/compound/10531#section=InChI	583.7	6.9	http://microelectrochemalexbaeza.com/wp-content/uploads/2015/05/pKaFarmacos-BD_BEUFE.pdf	2.4	https://pubchem.ncbi.nlm.nih.gov/compound/10531#section=Chemical-and-Physical-Properties	-3.4	https://www.drugbank.ca/drugs/DB00320	118.21	http://www.hmdb.ca/metabolites/HMDB0014465	63.3	http://www.hmdb.ca/metabolites/HMDB0014465	6	https://www.drugbank.ca/drugs/DB00320	3	https://www.drugbank.ca/drugs/DB00320		-5.457	-5.394	-1.743	5.394	1.743	3.5685	1.8255	0.892125	0.939879		87.9517
dihydrostreptomycin	https://www.drugbank.ca/drugs/DB11512	2-[(1R,2R,3S,4R,5R,6S)-3-(diaminomethylideneamino)-4-[(2R,3R,4R,5S)-3-[(2S,3S,4S,5R,6S)-4,5-dihydroxy-6-(hydroxymethyl)-3-(methylamino)oxan-2-yl]oxy-4-hydroxy-4-(hydroxymethyl)-5-methyloxolan-2-yl]oxy-2,5,6-trihydroxycyclohexyl]guanidine	https://pubchem.ncbi.nlm.nih.gov/compound/439369#section=Names-and-Identifiers	128-46-1	https://pubchem.ncbi.nlm.nih.gov/compound/439369#section=Isomeric-SMILES	C21H41N7O12	21	41	7	12	0	0	CC1C(C(C(O1)OC2C(C(C(C(C2O)O)N=C(N)N)O)N=C(N)N)OC3C(C(C(C(O3)CO)O)O)NC)(CO)O	https://pubchem.ncbi.nlm.nih.gov/compound/439369#section=InChI-Key	InChI=1S/C21H41N7O12/c1-5-21(36,4-30)16(40-17-9(26-2)13(34)10(31)6(3-29)38-17)18(37-5)39-15-8(28-20(24)25)11(32)7(27-19(22)23)12(33)14(15)35/h5-18,26,29-36H,3-4H2,1-2H3,(H4,22,23,27)(H4,24,25,28)/t5-,6-,7+,8-,9-,10-,11+,12-,13-,14+,15+,16-,17-,18-,21+/m0/s1	https://pubchem.ncbi.nlm.nih.gov/compound/439369#section=InChI	583.6	8	http://microelectrochemalexbaeza.com/wp-content/uploads/2015/05/pKaFarmacos-BD_BEUFE.pdf	-8.2	https://www.drugbank.ca/drugs/DB11512	-1.6	https://www.drugbank.ca/drugs/DB11512	334.59	https://www.drugbank.ca/drugs/DB11512	56.06	https://www.drugbank.ca/drugs/DB11512	15	https://pubchem.ncbi.nlm.nih.gov/compound/439369#section=Chemical-and-Physical-Properties	13	https://pubchem.ncbi.nlm.nih.gov/compound/439369#section=Chemical-and-Physical-Properties		-5.488	-5.337	0.181	5.337	-0.181	2.578	2.759	0.6445	0.801377	88.5	85.4495
Dinoprost	https://pubchem.ncbi.nlm.nih.gov/compound/5280363	(Z)-7-[(1R,2R,3R,5S)-3,5-dihydroxy-2-[(E,3S)-3-hydroxyoct-1-enyl]cyclopentyl]hept-5-enoic acid	https://pubchem.ncbi.nlm.nih.gov/compound/5280363	0551-11-1	https://pubchem.ncbi.nlm.nih.gov/compound/5280363#section=Molecular-Formula	C20H34O5	20	34	0	5	0	0	CCCCCC(C=CC1C(CC(C1CC=CCCCC(=O)O)O)O)O	https://pubchem.ncbi.nlm.nih.gov/compound/5280363#section=Canonical-SMILES	InChI=1S/C20H34O5/c1-2-3-6-9-15(21)12-13-17-16(18(22)14-19(17)23)10-7-4-5-8-11-20(24)25/h4,7,12-13,15-19,21-23H,2-3,5-6,8-11,14H2,1H3,(H,24,25)/b7-4-,13-12+/t15-,16+,17+,18-,19+/m0/s1	https://pubchem.ncbi.nlm.nih.gov/compound/5280363#section=IUPAC-Name	354.5	4.9	http://microelectrochemalexbaeza.com/wp-content/uploads/2015/05/pKaFarmacos-BD_BEUFE.pdf	2.7	https://pubchem.ncbi.nlm.nih.gov/compound/5280363#section=Chemical-and-Physical-Properties	-3.5	https://www.drugbank.ca/drugs/DB12789	97.99	https://www.drugbank.ca/drugs/DB12789	40.86	https://www.drugbank.ca/drugs/DB12789	5	https://pubchem.ncbi.nlm.nih.gov/compound/5280363#section=Chemical-and-Physical-Properties	4	https://pubchem.ncbi.nlm.nih.gov/compound/5280363#section=Chemical-and-Physical-Properties		-6.396	-6.02	-1.077	6.02	1.077	3.5485	2.4715	0.887125	0.69826		85.9904
Dipyridamole	https://pubchem.ncbi.nlm.nih.gov/compound/3108	2-[[2-[bis(2-hydroxyethyl)amino]-4,8-di(piperidin-1-yl)pyrimido[5,4-d]pyrimidin-6-yl]-(2-hydroxyethyl)amino]ethanol	https://pubchem.ncbi.nlm.nih.gov/compound/3108#section=Names-and-Identifiers	58-32-2	https://pubchem.ncbi.nlm.nih.gov/compound/3108#section=Canonical-SMILES	C24H40N8O4	24	40	8	4	0	0	C1CCN(CC1)C2=NC(=NC3=C2N=C(N=C3N4CCCCC4)N(CCO)CCO)N(CCO)CCO	https://pubchem.ncbi.nlm.nih.gov/compound/3108#section=InChI-Key	InChI=1S/C24H40N8O4/c33-15-11-31(12-16-34)23-26-20-19(21(27-23)29-7-3-1-4-8-29)25-24(32(13-17-35)14-18-36)28-22(20)30-9-5-2-6-10-30/h33-36H,1-18H2	https://pubchem.ncbi.nlm.nih.gov/compound/3108#section=IUPAC-Name	504.6	6.4	http://microelectrochemalexbaeza.com/wp-content/uploads/2015/05/pKaFarmacos-BD_BEUFE.pdf	1.5	https://www.drugbank.ca/drugs/DB00975	-2.7	https://www.drugbank.ca/drugs/DB00975	145.44	http://www.hmdb.ca/metabolites/HMDB0015110	56.94	http://www.hmdb.ca/metabolites/HMDB0015110	12	https://pubchem.ncbi.nlm.nih.gov/compound/3108#section=Chemical-and-Physical-Properties	4	https://pubchem.ncbi.nlm.nih.gov/compound/3108#section=Chemical-and-Physical-Properties		-5.298	-4.344	-1.826	4.344	1.826	3.085	1.259	0.77125	1.55481		97.281
Disopiramide	https://pubchem.ncbi.nlm.nih.gov/compound/3114	4-[di(propan-2-yl)amino]-2-phenyl-2-pyridin-2-ylbutanamide	https://pubchem.ncbi.nlm.nih.gov/compound/3114#section=Names-and-Identifiers	3737-09-05	https://pubchem.ncbi.nlm.nih.gov/compound/3114#section=Canonical-SMILES	C21H29N3O	21	29	3	1	0	0	CC(C)N(CCC(C1=CC=CC=C1)(C2=CC=CC=N2)C(=O)N)C(C)C	https://pubchem.ncbi.nlm.nih.gov/compound/3114#section=InChI	InChI=1S/C21H29N3O/c1-16(2)24(17(3)4)15-13-21(20(22)25,18-10-6-5-7-11-18)19-12-8-9-14-23-19/h5-12,14,16-17H,13,15H2,1-4H3,(H2,22,25)	https://pubchem.ncbi.nlm.nih.gov/compound/3114#section=Computed-Descriptors	339.5	8.36	http://microelectrochemalexbaeza.com/wp-content/uploads/2015/05/pKaFarmacos-BD_BEUFE.pdf	2.58	https://www.drugbank.ca/drugs/DB00280	-3.8	https://www.drugbank.ca/drugs/DB00280	59.22	http://www.hmdb.ca/metabolites/HMDB0014425	38.82	http://www.hmdb.ca/metabolites/HMDB0014425	3	https://pubchem.ncbi.nlm.nih.gov/compound/3114#section=Chemical-and-Physical-Properties	1	https://pubchem.ncbi.nlm.nih.gov/compound/3114#section=Chemical-and-Physical-Properties		-5.755	-4.824	-2.135	4.824	2.135	3.4795	1.3445	0.869875	1.30922		94.7327
Doxepine	http://www.hmdb.ca/metabolites/HMDB0015273	dimethyl(3-{9-oxatricyclo[9.4.0.0³,⁸]pentadeca-1(15),3,5,7,11,13-hexaen-2-ylidene}propyl)amine	http://www.hmdb.ca/metabolites/HMDB0015273	1668-19-5	https://pubchem.ncbi.nlm.nih.gov/compound/667477#section=Isomeric-SMILES	C19H21NO	19	21	1	1	0	0	CN(C)CC/C=C/1\C2=CC=CC=C2COC3=CC=CC=C31	https://pubchem.ncbi.nlm.nih.gov/compound/667477#section=Isomeric-SMILES	InChI=1S/C19H21NO/c1-20(2)13-7-11-17-16-9-4-3-8-15(16)14-21-19-12-6-5-10-18(17)19/h3-6,8-12H,7,13-14H2,1-2H3/b17-11+	https://pubchem.ncbi.nlm.nih.gov/compound/667477#section=IUPAC-Name	279.4	8	http://microelectrochemalexbaeza.com/wp-content/uploads/2015/05/pKaFarmacos-BD_BEUFE.pdf	4.3	https://pubchem.ncbi.nlm.nih.gov/compound/667477#section=Chemical-and-Physical-Properties	-3.9	http://www.hmdb.ca/metabolites/HMDB0015273	12.5	https://pubchem.ncbi.nlm.nih.gov/compound/667477#section=Chemical-and-Physical-Properties	32.47	http://www.hmdb.ca/metabolites/HMDB0015273	2	https://pubchem.ncbi.nlm.nih.gov/compound/667477#section=Chemical-and-Physical-Properties	0	https://pubchem.ncbi.nlm.nih.gov/compound/667477#section=Chemical-and-Physical-Properties		-5.979	-5.25	-2.06	5.25	2.06	3.655	1.595	0.91375	1.04859		90.3252
Doxycycline	https://pubchem.ncbi.nlm.nih.gov/compound/54671203	(4S,4aR,5S,5aR,6R,12aR)-4-(dimethylamino)-1,5,10,11,12a-pentahydroxy-6-methyl-3,12-dioxo-4a,5,5a,6-tetrahydro-4H-tetracene-2-carboxamide	https://pubchem.ncbi.nlm.nih.gov/compound/54671203#section=Names-and-Identifiers	564-25-0	https://pubchem.ncbi.nlm.nih.gov/compound/54671203#section=Isomeric-SMILES	C22H24N2O8	22	24	2	8	0	0	CC1C2C(C3C(C(=O)C(=C(C3(C(=O)C2=C(C4=C1C=CC=C4O)O)O)O)C(=O)N)N(C)C)O	https://pubchem.ncbi.nlm.nih.gov/compound/54671203#section=Canonical-SMILES	InChI=1S/C22H24N2O8/c1-7-8-5-4-6-9(25)11(8)16(26)12-10(7)17(27)14-15(24(2)3)18(28)13(21(23)31)20(30)22(14,32)19(12)29/h4-7,10,14-15,17,25-27,30,32H,1-3H3,(H2,23,31)/t7-,10+,14+,15-,17-,22-/m0/s1	https://pubchem.ncbi.nlm.nih.gov/compound/54671203#section=IUPAC-Name	444.4	3.09	https://pubchem.ncbi.nlm.nih.gov/compound/54671203#section=Octanol-Water-Partition-Coefficient	-0.7	https://pubchem.ncbi.nlm.nih.gov/compound/54671203#section=Computed-Properties	-2.8	http://www.hmdb.ca/metabolites/HMDB0014399	182	https://pubchem.ncbi.nlm.nih.gov/compound/54671203#section=Chemical-and-Physical-Properties	43.65	https://www.drugbank.ca/drugs/DB00254	9	https://pubchem.ncbi.nlm.nih.gov/compound/54671203#section=Chemical-and-Physical-Properties	6	https://pubchem.ncbi.nlm.nih.gov/compound/54671203#section=Chemical-and-Physical-Properties		-6.156	-5.693	-3.454	5.693	3.454	4.5735	1.1195	1.14338	1.08374	95.9	91.8991
Doxycycline																	444.4	3.09		-0.7		-2.8		182		43.65							-6.156	-5.693	-3.454	5.693	3.454	4.5735	1.1195	1.14338	1.08374	95.9	91.8991
Doxylamine	https://pubchem.ncbi.nlm.nih.gov/compound/3162	N,N-dimethyl-2-(1-phenyl-1-pyridin-2-ylethoxy)ethanamine	https://pubchem.ncbi.nlm.nih.gov/compound/3162#section=Names-and-Identifiers	469-21-6	https://pubchem.ncbi.nlm.nih.gov/compound/3162#section=Canonical-SMILES	C17H22N2O	17	22	2	1	0	0	CC(C1=CC=CC=C1)(C2=CC=CC=N2)OCCN(C)C	https://pubchem.ncbi.nlm.nih.gov/compound/3162#section=Canonical-SMILES	InChI=1S/C17H22N2O/c1-17(20-14-13-19(2)3,15-9-5-4-6-10-15)16-11-7-8-12-18-16/h4-12H,13-14H2,1-3H3	https://pubchem.ncbi.nlm.nih.gov/compound/3162#section=Computed-Descriptors	270.37	9.2	http://microelectrochemalexbaeza.com/wp-content/uploads/2015/05/pKaFarmacos-BD_BEUFE.pdf	2.5	https://pubchem.ncbi.nlm.nih.gov/compound/3162#section=Chemical-and-Physical-Properties	-2.7	https://www.drugbank.ca/drugs/DB00366	25.4	https://pubchem.ncbi.nlm.nih.gov/compound/3162#section=Chemical-and-Physical-Properties	31.09	https://www.drugbank.ca/drugs/DB00366	3	https://pubchem.ncbi.nlm.nih.gov/compound/3162#section=Chemical-and-Physical-Properties	0	https://pubchem.ncbi.nlm.nih.gov/compound/3162#section=Chemical-and-Physical-Properties		-5.963	-5.266	-1.839	5.266	1.839	3.5525	1.7135	0.888125	1.00598		89.95
Doxorubicina	https://pubchem.ncbi.nlm.nih.gov/compound/31703	(7S,9S)-7-[(2R,4S,5S,6S)-4-amino-5-hydroxy-6-methyloxan-2-yl]oxy-6,9,11-trihydroxy-9-(2-hydroxyacetyl)-4-methoxy-8,10-dihydro-7H-tetracene-5,12-dione	https://pubchem.ncbi.nlm.nih.gov/compound/31703#section=Computed-Descriptors	23214-92-8	https://www.drugbank.ca/drugs/DB00997	C27H29NO11	27	29	1	11	0	0	CC1C(C(CC(O1)OC2CC(CC3=C2C(=C4C(=C3O)C(=O)C5=C(C4=O)C(=CC=C5)OC)O)(C(=O)CO)O)N)O	https://pubchem.ncbi.nlm.nih.gov/compound/31703#section=InChI	InChI=1S/C27H29NO11/c1-10-22(31)13(28)6-17(38-10)39-15-8-27(36,16(30)9-29)7-12-19(15)26(35)21-20(24(12)33)23(32)11-4-3-5-14(37-2)18(11)25(21)34/h3-5,10,13,15,17,22,29,31,33,35-36H,6-9,28H2,1-2H3/t10-,13-,15-,17-,22+,27-/m0/s1	https://pubchem.ncbi.nlm.nih.gov/compound/31703#section=InChI	543.5	9.46	https://pubchem.ncbi.nlm.nih.gov/compound/31703#section=Decomposition	1.27	https://www.drugbank.ca/drugs/DB00997	-2.7	https://www.drugbank.ca/drugs/DB00997	206.07	https://hmdb.ca/metabolites/HMDB0015132	53.87	https://hmdb.ca/metabolites/HMDB0015132	12	https://pubchem.ncbi.nlm.nih.gov/compound/31703#section=Computed-Properties	6	https://pubchem.ncbi.nlm.nih.gov/compound/31703#section=Computed-Properties		-6.141	-5.859	-4.004	5.859	4.004	4.9315	0.9275	1.23287	1.11509		97.4023
Ephedrine	https://pubchem.ncbi.nlm.nih.gov/compound/9294	(1R,2S)-2-(methylamino)-1-phenylpropan-1-ol	https://pubchem.ncbi.nlm.nih.gov/compound/9294#section=Names-and-Identifiers	299-42-3	https://pubchem.ncbi.nlm.nih.gov/compound/9294#section=Molecular-Formula	C10H15NO	10	15	1	1	0	0	CC(C(C1=CC=CC=C1)O)NC	https://pubchem.ncbi.nlm.nih.gov/compound/9294#section=InChI	InChI=1S/C10H15NO/c1-8(11-2)10(12)9-6-4-3-5-7-9/h3-8,10-12H,1-2H3/t8-,10-/m0/s1	https://pubchem.ncbi.nlm.nih.gov/compound/9294#section=InChI	165.23	9.6	http://microelectrochemalexbaeza.com/wp-content/uploads/2015/05/pKaFarmacos-BD_BEUFE.pdf	1.13	https://hmdb.ca/metabolites/HMDB0015451	-1.3	https://hmdb.ca/metabolites/HMDB0015451	32.3	https://pubchem.ncbi.nlm.nih.gov/compound/9294#section=Computed-Properties	18.8	https://www.drugbank.ca/drugs/DB01364	2	https://pubchem.ncbi.nlm.nih.gov/compound/9294#section=Computed-Properties	2	https://pubchem.ncbi.nlm.nih.gov/compound/9294#section=Computed-Properties		-6.359	-5.886	-1.35	5.886	1.35	3.618	2.268	0.9045	0.745591	84	88.3814
Emetine	https://pubchem.ncbi.nlm.nih.gov/compound/10219	(2S,3R,11bS)-2-[[(1R)-6,7-dimethoxy-1,2,3,4-tetrahydroisoquinolin-1-yl]methyl]-3-ethyl-9,10-dimethoxy-2,3,4,6,7,11b-hexahydro-1H-benzo[a]quinolizine	https://pubchem.ncbi.nlm.nih.gov/compound/10219#section=Names-and-Identifiers	483-18-1	https://pubchem.ncbi.nlm.nih.gov/compound/10219#section=Molecular-Formula	C29H40N2O4	29	40	2	4	0	0	CCC1CN2CCC3=CC(=C(C=C3C2CC1CC4C5=CC(=C(C=C5CCN4)OC)OC)OC)OC	https://pubchem.ncbi.nlm.nih.gov/compound/10219#section=InChI	InChI=1S/C29H40N2O4/c1-6-18-17-31-10-8-20-14-27(33-3)29(35-5)16-23(20)25(31)12-21(18)11-24-22-15-28(34-4)26(32-2)13-19(22)7-9-30-24/h13-16,18,21,24-25,30H,6-12,17H2,1-5H3/t18-,21-,24+,25-/m0/s1 Computed by InChI 1.0.5 (PubChem release 2019.06.18)	https://pubchem.ncbi.nlm.nih.gov/compound/10219#section=IUPAC-Name	480.6	9.11	https://www.drugbank.ca/drugs/DB13393	4.7	https://pubchem.ncbi.nlm.nih.gov/compound/10219#section=Chemical-and-Physical-Properties	-5.2	https://www.drugbank.ca/drugs/DB13393	52.19	https://www.drugbank.ca/drugs/DB13393	54.92	https://www.drugbank.ca/drugs/DB13393	6	https://pubchem.ncbi.nlm.nih.gov/compound/10219#section=Chemical-and-Physical-Properties	1	https://pubchem.ncbi.nlm.nih.gov/compound/10219#section=Chemical-and-Physical-Properties		-5.118	-4.838	-1.303	4.838	1.303	3.0705	1.7675	0.767625	1.1116	93.09	89.6219
Epinefrina	https://pubchem.ncbi.nlm.nih.gov/compound/5816	4 - [(1 R ) -1-hidroxi-2- (metilamino) etil] benceno-1,2-diol	https://pubchem.ncbi.nlm.nih.gov/compound/5816#section=Names-and-Identifiers	51-43-4	https://pubchem.ncbi.nlm.nih.gov/compound/5816#section=Molecular-Formula	C 9 H 13 N O 3	8	13	1	3	0	0	CNCC(C1=CC(=C(C=C1)O)O)O	https://pubchem.ncbi.nlm.nih.gov/compound/5816#section=InChI	InChI=1S/C9H13NO3/c1-10-5-9(13)6-2-3-7(11)8(12)4-6/h2-4,9-13H,5H2,1H3/t9-/m0/s1	https://pubchem.ncbi.nlm.nih.gov/compound/5816#section=InChI	183.2	8.59	https://www.drugbank.ca/drugs/DB00668	-1.37	https://pubchem.ncbi.nlm.nih.gov/compound/5816#section=Octanol-Water-Partition-Coefficient	-0.99	https://hmdb.ca/metabolites/HMDB0000068	72.7	https://pubchem.ncbi.nlm.nih.gov/compound/5816#section=Chemical-and-Physical-Properties	19.04	https://www.drugbank.ca/drugs/DB00668	4	https://pubchem.ncbi.nlm.nih.gov/compound/5816#section=Chemical-and-Physical-Properties	4	https://pubchem.ncbi.nlm.nih.gov/compound/5816#section=Chemical-and-Physical-Properties		-5.974	-5.488	-1.342	5.488	1.342	3.415	2.073	0.85375	0.864689		87.7461
Equilenin	https://pubchem.ncbi.nlm.nih.gov/compound/444865	(13 S , 14 S ) -3-hidroxi-13-metil-12,14,15,16-tetrahidro-11 H -ciclopenta [a] fenantren-17-ona	https://pubchem.ncbi.nlm.nih.gov/compound/444865#section=Names-and-Identifiers	0517-09-09	https://pubchem.ncbi.nlm.nih.gov/compound/444865#section=Isomeric-SMILES	C 18 H 18 O 2	18	18	0	2	0	0	CC12CCC3 = C (C1CCC2 = O) C = CC4 = C3C = CC (= C4) O	https://pubchem.ncbi.nlm.nih.gov/compound/444865#section=InChI	InChI = 1S / C18H18O2 / c1-18-9-8-14-13-5-3-12 (19) 10-11 (13) 2-4-15 (14) 16 (18) 6-7-17 ( 18) 20 / h2-5,10,16,19H, 6-9H2,1H3 / t16-, 18- / m0 / s1	https://pubchem.ncbi.nlm.nih.gov/compound/444865#section=InChI	266,3	9.8	http://microelectrochemalexbaeza.com/wp-content/uploads/2015/05/pKaFarmacos-BD_BEUFE.pdf	3.5	https://pubchem.ncbi.nlm.nih.gov/compound/444865#section=Chemical-and-Physical-Properties	-4.7	https://www.drugbank.ca/drugs/DB03515	37,3	https://pubchem.ncbi.nlm.nih.gov/compound/444865#section=Chemical-and-Physical-Properties	30.1	https://www.drugbank.ca/drugs/DB03515	2	https://pubchem.ncbi.nlm.nih.gov/compound/444865#section=Chemical-and-Physical-Properties	1	https://pubchem.ncbi.nlm.nih.gov/compound/444865#section=Chemical-and-Physical-Properties		-5.876	-5.633	-2.502	5.633	2.502	4.0675	1.5655	1.01687	0.936602		90.9892
Ergometrine	https://www.drugbank.ca/drugs/DB01253	(6aR,9R)-N-[(2S)-1-hydroxypropan-2-yl]-7-methyl-6,6a,8,9-tetrahydro-4H-indolo[4,3-fg]quinoline-9-carboxamide	https://pubchem.ncbi.nlm.nih.gov/compound/443884#section=Names-and-Identifiers	60-79-7	https://pubchem.ncbi.nlm.nih.gov/compound/443884#section=Molecular-Formula	C19H23N3O2	19	23	3	2	0	0	CC(CO)NC(=O)C1CN(C2CC3=CNC4=CC=CC(=C34)C2=C1)C	https://pubchem.ncbi.nlm.nih.gov/compound/443884#section=InChI-Key	InChI=1S/C19H23N3O2/c1-11(10-23)21-19(24)13-6-15-14-4-3-5-16-18(14)12(8-20-16)7-17(15)22(2)9-13/h3-6,8,11,13,17,20,23H,7,9-10H2,1-2H3,(H,21,24)/t11-,13+,17+/m0/s1	https://pubchem.ncbi.nlm.nih.gov/compound/443884#section=IUPAC-Name	325.4	7.3	http://microelectrochemalexbaeza.com/wp-content/uploads/2015/05/pKaFarmacos-BD_BEUFE.pdf	0.9	https://www.drugbank.ca/drugs/DB01253	-3	https://www.drugbank.ca/drugs/DB01253	68.36	https://hmdb.ca/metabolites/HMDB0015383	36.54	https://hmdb.ca/metabolites/HMDB0015383	3	https://pubchem.ncbi.nlm.nih.gov/compound/443884#section=Chemical-and-Physical-Properties	3	https://pubchem.ncbi.nlm.nih.gov/compound/443884#section=Chemical-and-Physical-Properties		-5.796	-5.437	-2.32	5.437	2.32	3.8785	1.5585	0.969625	1.00144		90.0165
Ergotamine	https://pubchem.ncbi.nlm.nih.gov/compound/8223	(6aR,9R)-N-[(1S,2S,4R,7S)-7-benzyl-2-hydroxy-4-methyl-5,8-dioxo-3-oxa-6,9-diazatricyclo[7.3.0.02,6]dodecan-4-yl]-7-methyl-6,6a,8,9-tetrahydro-4H-indolo[4,3-fg]quinoline-9-carboxamide	https://pubchem.ncbi.nlm.nih.gov/compound/8223#section=Names-and-Identifiers	113-15-5	https://pubchem.ncbi.nlm.nih.gov/compound/8223#section=Isomeric-SMILES	C33H35N5O5	33	35	5	5	0	0	CC1(C(=O)N2C(C(=O)N3CCCC3C2(O1)O)CC4=CC=CC=C4)NC(=O)C5CN(C6CC7=CNC8=CC=CC(=C78)C6=C5)C	https://pubchem.ncbi.nlm.nih.gov/compound/8223#section=InChI-Key	InChI=1S/C33H35N5O5/c1-32(35-29(39)21-15-23-22-10-6-11-24-28(22)20(17-34-24)16-25(23)36(2)18-21)31(41)38-26(14-19-8-4-3-5-9-19)30(40)37-13-7-12-27(37)33(38,42)43-32/h3-6,8-11,15,17,21,25-27,34,42H,7,12-14,16,18H2,1-2H3,(H,35,39)/t21-,25-,26+,27+,32-,33+/m1/s1	https://pubchem.ncbi.nlm.nih.gov/compound/8223#section=InChI	581.7	6.3	https://pubchem.ncbi.nlm.nih.gov/compound/8223	2	https://pubchem.ncbi.nlm.nih.gov/compound/8223#section=Chemical-and-Physical-Properties	-3.4	https://www.drugbank.ca/drugs/DB00696	118	https://www.drugbank.ca/drugs/DB00696	62.23	https://www.drugbank.ca/drugs/DB00696	6	https://pubchem.ncbi.nlm.nih.gov/compound/8223#section=Chemical-and-Physical-Properties	3	https://pubchem.ncbi.nlm.nih.gov/compound/8223#section=Chemical-and-Physical-Properties		-5.456	-5.212	-2.358	5.212	2.358	3.785	1.427	0.94625	1.12649		91.2986
Erythromycin	https://pubchem.ncbi.nlm.nih.gov/compound/12560	(3R,4S,5S,6R,7R,9R,11R,12R,13S,14R)-6-[(2S,3R,4S,6R)-4-(dimethylamino)-3-hydroxy-6-methyloxan-2-yl]oxy-14-ethyl-7,12,13-trihydroxy-4-[(2R,4R,5S,6S)-5-hydroxy-4-methoxy-4,6-dimethyloxan-2-yl]oxy-3,5,7,9,11,13-hexamethyl-oxacyclotetradecane-2,10-dione	https://pubchem.ncbi.nlm.nih.gov/compound/12560#section=Names-and-Identifiers	0114-07-08	https://pubchem.ncbi.nlm.nih.gov/compound/12560#section=Other-Identifiers	C37H67NO13	37	67	1	1	0	0	CCC1C(C(C(C(=O)C(CC(C(C(C(C(C(=O)O1)C)OC2CC(C(C(O2)C)O)(C)OC)C)OC3C(C(CC(O3)C)N(C)C)O)(C)O)C)C)O)(C)O	https://pubchem.ncbi.nlm.nih.gov/compound/12560#section=InChI-Key	InChI=1S/C37H67NO13/c1-14-25-37(10,45)30(41)20(4)27(39)18(2)16-35(8,44)32(51-34-28(40)24(38(11)12)15-19(3)47-34)21(5)29(22(6)33(43)49-25)50-26-17-36(9,46-13)31(42)23(7)48-26/h18-26,28-32,34,40-42,44-45H,14-17H2,1-13H3/t18-,19-,20+,21+,22-,23+,24+,25-,26+,28-,29+,30-,31+,32-,34+,35-,36-,37-/m1/s1	https://pubchem.ncbi.nlm.nih.gov/compound/12560#section=InChI	733.9	8.88	https://pubchem.ncbi.nlm.nih.gov/compound/12560#section=Decomposition	2.6	https://www.drugbank.ca/drugs/DB00199	-3.2	https://www.drugbank.ca/drugs/DB00199	193.91	https://www.drugbank.ca/drugs/DB00199	78.21	https://www.drugbank.ca/drugs/DB00199	14	https://pubchem.ncbi.nlm.nih.gov/compound/12560#section=Computed-Properties	5	https://pubchem.ncbi.nlm.nih.gov/compound/12560#section=Computed-Properties		-6.039	-5.336	-2.008	5.336	2.008	3.672	1.664	0.918	1		90.1128
Scopolamine	https://hmdb.ca/metabolites/HMDB0003573	(9-methyl-3-oxa-9-azatricyclo[3.3.1.02,4]nonan-7-yl) 3-hydroxy-2-phenylpropanoate	https://pubchem.ncbi.nlm.nih.gov/compound/5184#section=Names-and-Identifiers	51-34-3	https://pubchem.ncbi.nlm.nih.gov/compound/5184#section=Canonical-SMILES	C17H21NO4	17	21	1	4	0	0	CN1C2CC(CC1C3C2O3)OC(=O)C(CO)C4=CC=CC=C4	https://pubchem.ncbi.nlm.nih.gov/compound/5184#section=InChI-Key	InChI=1S/C17H21NO4/c1-18-13-7-11(8-14(18)16-15(13)22-16)21-17(20)12(9-19)10-5-3-2-4-6-10/h2-6,11-16,19H,7-9H2,1H3	https://pubchem.ncbi.nlm.nih.gov/compound/5184#section=InChI	303.35	7.6	http://microelectrochemalexbaeza.com/wp-content/uploads/2015/05/pKaFarmacos-BD_BEUFE.pdf	0.98	https://www.drugbank.ca/drugs/DB00747	-1.7	https://www.drugbank.ca/drugs/DB00747	62.3	https://pubchem.ncbi.nlm.nih.gov/compound/5184#section=Chemical-and-Physical-Properties	31.41	https://www.drugbank.ca/drugs/DB00747	5	https://pubchem.ncbi.nlm.nih.gov/compound/5184#section=Chemical-and-Physical-Properties	1	https://pubchem.ncbi.nlm.nih.gov/compound/5184#section=Chemical-and-Physical-Properties		-6.361	-5.181	-1.876	5.181	1.876	3.5285	1.6525	0.882125	1.05038	86	89.6692
Spectinomycin	https://pubchem.ncbi.nlm.nih.gov/compound/15541	(1 R , 3 S , 5 R , 8 R , 10 R , 11 S , 12 S , 13 R , 14 S ) -8,12,14-trihidroxi-5-metil-11,13-bis (metilamino) - 2,4,9-trioxatriciclo [8.4.0.0 3,8 ] tetradecan-7-ona	https://pubchem.ncbi.nlm.nih.gov/compound/15541#section=Names-and-Identifiers	1695-77-8	https://pubchem.ncbi.nlm.nih.gov/compound/15541#section=Isomeric-SMILES	C 14 H 24 N 2 O 7	14	24	2	7	0	0	CN1C2CC(CC1C3C2O3)OC(=O)C(CO)C4=CC=CC=C4	https://pubchem.ncbi.nlm.nih.gov/compound/15541#section=InChI-Key	InChI = 1S / C14H24N2O7 / c1-5-4-6 (17) 14 (20) 13 (21-5) 22-12-10 (19) 7 (15-2) 9 (18) 8 (16-3) 11 (12) 23-14 / h5,7-13,15-16,18-20H, 4H2,1-3H3 / t5-, 7-, 8 +, 9 +, 10 +, 11-, 12-, 13 +, 14 + / m1 / s1	https://pubchem.ncbi.nlm.nih.gov/compound/15541#section=InChI	332.35	6.95	https://pubchem.ncbi.nlm.nih.gov/compound/15541#section=Octanol-Water-Partition-Coefficient	-2.3	https://www.drugbank.ca/drugs/DB00919	-0.35	https://www.drugbank.ca/drugs/DB00919	130	https://pubchem.ncbi.nlm.nih.gov/compound/15541#section=Computed-Properties	33.39	https://www.drugbank.ca/drugs/DB00919	9	https://www.drugbank.ca/drugs/DB00919	5	https://www.drugbank.ca/drugs/DB00919		-6.328	-5.158	-1.917	5.158	1.917	3.5375	1.6205	0.884375	1.06834		89.6422
Ethinylestradiol	https://pubchem.ncbi.nlm.nih.gov/compound/5991	(1S,10R,11S,14R,15S)-14-ethynyl-15-methyltetracyclo[8.7.0.0^{2,7}.0^{11,15}]heptadeca-2(7),3,5-triene-5,14-diol	https://hmdb.ca/metabolites/HMDB0001926	57-63-6	https://hmdb.ca/metabolites/HMDB0001926	C20H24O2	20	24	0	2	0	0	CC12CCC3C(C1CCC2(C#C)O)CCC4=C3C=CC(=C4)O	https://pubchem.ncbi.nlm.nih.gov/compound/5991#section=Canonical-SMILES	InChI = 1S / C20H24O2 / c1-3-20 (22) 11-9-18-17-6-4-13-12-14 (21) 5-7-15 (13) 16 (17) 8-10- 19 (18,20) 2 / h1,5,7,12,16-18,21-22H, 4,6,8-11H2,2H3 / t16-, 17-, 18 +, 19 +, 20 + / m1 / s1	https://pubchem.ncbi.nlm.nih.gov/compound/5991#section=InChI	296,4	10.7	http://microelectrochemalexbaeza.com/wp-content/uploads/2015/05/pKaFarmacos-BD_BEUFE.pdf	3.67	https://www.drugbank.ca/drugs/DB00977	-4.3	https://www.drugbank.ca/drugs/DB00977	40,5	https://pubchem.ncbi.nlm.nih.gov/compound/5991#section=Computed-Properties	34.53	https://www.drugbank.ca/drugs/DB00977	2	https://pubchem.ncbi.nlm.nih.gov/compound/5991#section=Computed-Properties	2	https://pubchem.ncbi.nlm.nih.gov/compound/5991#section=Computed-Properties		-6.338	-5.573	-1.306	5.573	1.306	3.4395	2.1335	0.859875	0.834427		88.7642
Ethambutole	https://pubchem.ncbi.nlm.nih.gov/compound/3279	2- [2- (1-hidroxibutan-2-ilamino) etilamino] butan-1-ol	https://pubchem.ncbi.nlm.nih.gov/compound/3279#section=Names-and-Identifiers	74-55-5	https://hmdb.ca/metabolites/HMDB0014474	C 10 H 24 N 2 O 2	10	24	2	2	0	0	CCC(CO)NCCNC(CC)CO	https://pubchem.ncbi.nlm.nih.gov/compound/3279#section=InChI	InChI=1S/C10H24N2O2/c1-3-9(7-13)11-5-6-12-10(4-2)8-14/h9-14H,3-8H2,1-2H3	https://pubchem.ncbi.nlm.nih.gov/compound/3279#section=InChI	204.31	9.55	https://www.drugbank.ca/drugs/DB00330	-0.3	https://hmdb.ca/metabolites/HMDB0014474	-1.4	https://hmdb.ca/metabolites/HMDB0014474	64.5	https://pubchem.ncbi.nlm.nih.gov/compound/3279#section=Computed-Properties	24.47	https://www.drugbank.ca/drugs/DB00330	4	https://pubchem.ncbi.nlm.nih.gov/compound/3279#section=Computed-Properties	4	https://pubchem.ncbi.nlm.nih.gov/compound/3279#section=Computed-Properties		-6.1	-5.922	5.882	5.922	-5.882	0.02	5.902	0.005	0.591325		91.4669
Ethanolamine	https://pubchem.ncbi.nlm.nih.gov/compound/700	2-aminoethanol	https://pubchem.ncbi.nlm.nih.gov/compound/700#section=Computed-Descriptors	141-43-5	https://pubchem.ncbi.nlm.nih.gov/compound/700#section=Molecular-Formula	C2H7NO	2	7	1	1	0	0	C(CO)N	https://pubchem.ncbi.nlm.nih.gov/compound/700#section=InChI-Key	InChI=1S/C2H7NO/c3-1-2-4/h4H,1-3H2	https://pubchem.ncbi.nlm.nih.gov/compound/700#section=InChI	61.08	9.5	https://pubchem.ncbi.nlm.nih.gov/compound/700#section=Chemical-and-Physical-Properties	-1.31	https://www.drugbank.ca/drugs/DB03994	1.14	https://www.drugbank.ca/drugs/DB03994	46.2	https://pubchem.ncbi.nlm.nih.gov/compound/700#section=Chemical-and-Physical-Properties	6.63	https://www.drugbank.ca/drugs/DB03994	2	https://pubchem.ncbi.nlm.nih.gov/compound/700#section=Chemical-and-Physical-Properties	2	https://pubchem.ncbi.nlm.nih.gov/compound/700#section=Chemical-and-Physical-Properties		-6.624	-5.957	6.913	5.957	-6.913	-0.478	6.435	-0.1195	0.581041		92.5771
Ethylamine	https://pubchem.ncbi.nlm.nih.gov/compound/6341	ethanamine	https://pubchem.ncbi.nlm.nih.gov/compound/6341#section=Names-and-Identifiers	75-04-7	https://pubchem.ncbi.nlm.nih.gov/compound/6341#section=Molecular-Formula	C2H7N	2	7	1	0	0	0	CCN	https://pubchem.ncbi.nlm.nih.gov/compound/6341#section=InChI-Key	InChI=1S/C2H7N/c1-2-3/h2-3H2,1H3	https://pubchem.ncbi.nlm.nih.gov/compound/6341#section=IUPAC-Name	45.08	10.7	http://microelectrochemalexbaeza.com/wp-content/uploads/2015/05/pKaFarmacos-BD_BEUFE.pdf	-0.13	https://hmdb.ca/metabolites/HMDB0013231	0.9	https://hmdb.ca/metabolites/HMDB0013231	26	https://pubchem.ncbi.nlm.nih.gov/compound/6341#section=Chemical-and-Physical-Properties	5.75	https://hmdb.ca/metabolites/HMDB0013231	1	https://pubchem.ncbi.nlm.nih.gov/compound/6341#section=Chemical-and-Physical-Properties	1	https://pubchem.ncbi.nlm.nih.gov/compound/6341#section=Chemical-and-Physical-Properties		-7.998	-6.042	7.222	6.042	-7.222	-0.59	6.632	-0.1475	0.572226	96.4	94.1221
Etidocaine	https://pubchem.ncbi.nlm.nih.gov/compound/37497	N - (2,6-dimetilfenil) -2- [etil (propil) amino] butanamida	https://pubchem.ncbi.nlm.nih.gov/compound/37497#section=Names-and-Identifiers	36637-18-0	https://pubchem.ncbi.nlm.nih.gov/compound/37497#section=Canonical-SMILES	C 17 H 28 N 2 O	17	28	2	1	0	0	CCCN(CC)C(CC)C(=O)NC1=C(C=CC=C1C)C	https://pubchem.ncbi.nlm.nih.gov/compound/37497#section=InChI-Key	InChI = 1S / C17H28N2O / c1-6-12-19 (8-3) 15 (7-2) 17 (20) 18-16-13 (4) 10-9-11-14 (16) 5 / h9- 11,15H, 6-8,12H2,1-5H3, (H, 18,20)	https://pubchem.ncbi.nlm.nih.gov/compound/37497#section=InChI-Key	276,4	7.7	http://microelectrochemalexbaeza.com/wp-content/uploads/2015/05/pKaFarmacos-BD_BEUFE.pdf	4.46	https://www.drugbank.ca/drugs/DB08987	-3.2	https://www.drugbank.ca/drugs/DB08987	32,3	https://pubchem.ncbi.nlm.nih.gov/compound/37497#section=Computed-Properties	33.47	https://www.drugbank.ca/drugs/DB08987	2	https://pubchem.ncbi.nlm.nih.gov/compound/37497#section=Computed-Properties	1	https://pubchem.ncbi.nlm.nih.gov/compound/37497#section=Computed-Properties		-5.785	-5.382	-1.42	5.382	1.42	3.401	1.981	0.85025	0.90838		87.5586
Ethoheptazine	https://pubchem.ncbi.nlm.nih.gov/compound/6469	ethyl 1-methyl-4-phenylazepane-4-carboxylate	https://pubchem.ncbi.nlm.nih.gov/compound/6469#section=Names-and-Identifiers	77-15-6	https://pubchem.ncbi.nlm.nih.gov/compound/6469#section=Molecular-Formula	C16H23NO2	16	23	1	2	0	0	CCOC(=O)C1(CCCN(CC1)C)C2=CC=CC=C2	https://pubchem.ncbi.nlm.nih.gov/compound/6469#section=InChI-Key	InChI=1S/C16H23NO2/c1-3-19-15(18)16(14-8-5-4-6-9-14)10-7-12-17(2)13-11-16/h4-6,8-9H,3,7,10-13H2,1-2H3	https://pubchem.ncbi.nlm.nih.gov/compound/6469#section=InChI-Key	261.36	8.69	https://www.drugbank.ca/drugs/DB08988	2.8	https://pubchem.ncbi.nlm.nih.gov/compound/6469#section=Chemical-and-Physical-Properties	-2.7	https://www.drugbank.ca/drugs/DB08988	29.5	https://pubchem.ncbi.nlm.nih.gov/compound/6469#section=Chemical-and-Physical-Properties	29.92	https://www.drugbank.ca/drugs/DB08988	3	https://pubchem.ncbi.nlm.nih.gov/compound/6469#section=Chemical-and-Physical-Properties	0	https://pubchem.ncbi.nlm.nih.gov/compound/6469#section=Chemical-and-Physical-Properties		-6.158	-5.082	-1.524	5.082	1.524	3.303	1.779	0.82575	1.03907		89.243
Ethoxzolamide	https://www.drugbank.ca/drugs/DB00311	6-ethoxy-1,3-benzothiazole-2-sulfonamide	https://pubchem.ncbi.nlm.nih.gov/compound/3295#section=Names-and-Identifiers	452-35-7	https://pubchem.ncbi.nlm.nih.gov/compound/3295#section=Molecular-Formula	C9H10N2O3S2	9	10	2	3	2	0	CCOC1=CC2=C(C=C1)N=C(S2)S(=O)(=O)N	https://pubchem.ncbi.nlm.nih.gov/compound/3295#section=InChI-Key	InChI=1S/C9H10N2O3S2/c1-2-14-6-3-4-7-8(5-6)15-9(11-7)16(10,12)13/h3-5H,2H2,1H3,(H2,10,12,13)	https://pubchem.ncbi.nlm.nih.gov/compound/3295#section=InChI	258.3	8.1	http://microelectrochemalexbaeza.com/wp-content/uploads/2015/05/pKaFarmacos-BD_BEUFE.pdf	2.01	https://www.drugbank.ca/drugs/DB00311	-3.81	https://www.drugbank.ca/drugs/DB00311	82.28	https://www.drugbank.ca/drugs/DB00311	25.27	https://www.drugbank.ca/drugs/DB00311	6	https://pubchem.ncbi.nlm.nih.gov/compound/3295#section=Computed-Properties	1	https://pubchem.ncbi.nlm.nih.gov/compound/3295#section=Computed-Properties		-6.673	-6.384	-3.101	6.384	3.101	4.7425	1.6415	1.18562	0.687633		88.8429
Phenacetin	https://www.drugbank.ca/drugs/DB03783	N-(4-ethoxyphenyl)acetamide	https://pubchem.ncbi.nlm.nih.gov/compound/4754#section=Names-and-Identifiers	62-44-2	https://pubchem.ncbi.nlm.nih.gov/compound/4754#section=Canonical-SMILES	C10H13NO2	19	13	1	2	0	0	CCOC1=CC=C(C=C1)NC(=O)C	https://pubchem.ncbi.nlm.nih.gov/compound/4754#section=Canonical-SMILES	InChI=1S/C10H13NO2/c1-3-13-10-6-4-9(5-7-10)11-8(2)12/h4-7H,3H2,1-2H3,(H,11,12)	https://pubchem.ncbi.nlm.nih.gov/compound/4754#section=Canonical-SMILES	179.22	2.2	http://microelectrochemalexbaeza.com/wp-content/uploads/2015/05/pKaFarmacos-BD_BEUFE.pdf	1.58	https://www.drugbank.ca/drugs/DB03783	-2.37	https://www.drugbank.ca/drugs/DB03783	38.33	https://www.drugbank.ca/drugs/DB03783	19.82	https://www.drugbank.ca/drugs/DB03783	2	https://pubchem.ncbi.nlm.nih.gov/compound/4754#section=Chemical-and-Physical-Properties	1	https://pubchem.ncbi.nlm.nih.gov/compound/4754#section=Chemical-and-Physical-Properties		-6.043	-5.294	-1.523	5.294	1.523	3.4085	1.8855	0.852125	0.9524		85.101
Phenazocine	https://pubchem.ncbi.nlm.nih.gov/compound/14707	1,13-dimethyl-10-(2-phenylethyl)-10-azatricyclo[7.3.1.02,7]trideca-2(7),3,5-trien-4-ol	https://pubchem.ncbi.nlm.nih.gov/compound/14707#section=Names-and-Identifiers	127-35-5	https://pubchem.ncbi.nlm.nih.gov/compound/14707#section=Molecular-Formula	C22H27NO	22	27	1	1	0	0	CC1C2CC3=C(C1(CCN2CCC4=CC=CC=C4)C)C=C(C=C3)O	https://pubchem.ncbi.nlm.nih.gov/compound/14707#section=InChI-Key	InChI=1S/C22H27NO/c1-16-21-14-18-8-9-19(24)15-20(18)22(16,2)11-13-23(21)12-10-17-6-4-3-5-7-17/h3-9,15-16,21,24H,10-14H2,1-2H3	https://pubchem.ncbi.nlm.nih.gov/compound/14707#section=IUPAC-Name	321.5	8.5	http://microelectrochemalexbaeza.com/wp-content/uploads/2015/05/pKaFarmacos-BD_BEUFE.pdf	4.08	https://www.drugbank.ca/drugs/DB13606	-4.6	https://www.drugbank.ca/drugs/DB13606	23.47	https://www.drugbank.ca/drugs/DB13606	37.92	https://www.drugbank.ca/drugs/DB13606	2	https://pubchem.ncbi.nlm.nih.gov/compound/14707#section=Chemical-and-Physical-Properties	1	https://pubchem.ncbi.nlm.nih.gov/compound/14707#section=Chemical-and-Physical-Properties		-5.669	-5.153	-1.424	5.153	1.424	3.2885	1.8645	0.822125	0.995307		88.5242
Phendimetrazine	https://pubchem.ncbi.nlm.nih.gov/compound/30487	(2S,3S)-3,4-dimethyl-2-phenylmorpholine	https://pubchem.ncbi.nlm.nih.gov/compound/30487#section=Names-and-Identifiers	0634-03-07	https://pubchem.ncbi.nlm.nih.gov/compound/30487#section=Molecular-Formula	C12H17NO	12	17	1	1	0	0	CC1C(OCCN1C)C2=CC=CC=C2	https://pubchem.ncbi.nlm.nih.gov/compound/30487#section=InChI-Key	InChI=1S/C12H17NO/c1-10-12(14-9-8-13(10)2)11-6-4-3-5-7-11/h3-7,10,12H,8-9H2,1-2H3/t10-,12+/m0/s1	https://pubchem.ncbi.nlm.nih.gov/compound/30487#section=InChI-Key	191.27	7.6	http://microelectrochemalexbaeza.com/wp-content/uploads/2015/05/pKaFarmacos-BD_BEUFE.pdf	2.17	https://www.drugbank.ca/drugs/DB01579	-1.9	https://www.drugbank.ca/drugs/DB01579	12.47	https://www.drugbank.ca/drugs/DB01579	22.18	https://www.drugbank.ca/drugs/DB01579	2	https://www.drugbank.ca/drugs/DB01579	0	https://www.drugbank.ca/drugs/DB01579		-6.005	-5.333	-1.42	5.333	1.42	3.3765	1.9565	0.844125	0.926016		87.5908
Pheneticillin	https://pubchem.ncbi.nlm.nih.gov/compound/272833	(2S,5R,6R)-3,3-dimethyl-7-oxo-6-(2-phenoxypropanoylamino)-4-thia-1-azabicyclo[3.2.0]heptane-2-carboxylic acid	https://pubchem.ncbi.nlm.nih.gov/compound/272833#section=Names-and-Identifiers	147-55-7	https://pubchem.ncbi.nlm.nih.gov/compound/272833#section=Molecular-Formula	C17H20N2O5S	17	20	2	5	1	0	CC(C(=O)NC1C2N(C1=O)C(C(S2)(C)C)C(=O)O)OC3=CC=CC=C3	https://pubchem.ncbi.nlm.nih.gov/compound/272833#section=Canonical-SMILES	InChI=1S/C17H20N2O5S/c1-9(24-10-7-5-4-6-8-10)13(20)18-11-14(21)19-12(16(22)23)17(2,3)25-15(11)19/h4-9,11-12,15H,1-3H3,(H,18,20)(H,22,23)/t9?,11-,12+,15-/m1/s1	https://pubchem.ncbi.nlm.nih.gov/compound/272833#section=Canonical-SMILES	364.4	2.7	http://microelectrochemalexbaeza.com/wp-content/uploads/2015/05/pKaFarmacos-BD_BEUFE.pdf	1.33	https://www.drugbank.ca/drugs/DB13337	-3	https://www.drugbank.ca/drugs/DB13337	95.94	https://www.drugbank.ca/drugs/DB13337	36.74	https://www.drugbank.ca/drugs/DB13337	6	https://pubchem.ncbi.nlm.nih.gov/compound/272833#section=Computed-Properties	2	https://pubchem.ncbi.nlm.nih.gov/compound/272833#section=Computed-Properties		-6.351	-5.996	-1.884	5.996	1.884	3.94	2.056	0.985	0.744163		85.2277
Fenformina	https://pubchem.ncbi.nlm.nih.gov/compound/8249	1-(diaminomethylidene)-2-(2-phenylethyl)guanidine	https://pubchem.ncbi.nlm.nih.gov/compound/8249#section=Names-and-Identifiers	114-86-3	https://pubchem.ncbi.nlm.nih.gov/compound/8249#section=Molecular-Formula	C10H15N5	10	15	5	0	0	0	C1=CC=C(C=C1)CCN=C(N)N=C(N)N	https://pubchem.ncbi.nlm.nih.gov/compound/8249#section=InChI-Key	InChI=1S/C10H15N5/c11-9(12)15-10(13)14-7-6-8-4-2-1-3-5-8/h1-5H,6-7H2,(H6,11,12,13,14,15)	https://pubchem.ncbi.nlm.nih.gov/compound/8249#section=IUPAC-Name	205.26	11.8	http://microelectrochemalexbaeza.com/wp-content/uploads/2015/05/pKaFarmacos-BD_BEUFE.pdf	-0.83	https://www.drugbank.ca/drugs/DB00914	-3	https://www.drugbank.ca/drugs/DB00914	97.78	https://www.drugbank.ca/drugs/DB00914	22.14	https://www.drugbank.ca/drugs/DB00914	5	https://www.drugbank.ca/drugs/DB00914	5	https://www.drugbank.ca/drugs/DB00914		-5.625	-5.109	-1.197	5.109	1.197	3.153	1.956	0.78825	0.983384		89.6714
Phenylbutazone	https://pubchem.ncbi.nlm.nih.gov/compound/4781	4-butyl-1,2-diphenylpyrazolidine-3,5-dione	https://pubchem.ncbi.nlm.nih.gov/compound/4781#section=Names-and-Identifiers	50-33-9	https://pubchem.ncbi.nlm.nih.gov/compound/4781#section=Molecular-Formula	C19H20N2O2	19	20	2	2	0	0	CCCCC1C(=O)N(N(C1=O)C2=CC=CC=C2)C3=CC=CC=C3	https://pubchem.ncbi.nlm.nih.gov/compound/4781#section=Canonical-SMILES	InChI=1S/C19H20N2O2/c1-2-3-14-17-18(22)20(15-10-6-4-7-11-15)21(19(17)23)16-12-8-5-9-13-16/h4-13,17H,2-3,14H2,1H3	https://pubchem.ncbi.nlm.nih.gov/compound/4781#section=InChI	308.4	4.4	http://microelectrochemalexbaeza.com/wp-content/uploads/2015/05/pKaFarmacos-BD_BEUFE.pdf	3.16	https://www.drugbank.ca/drugs/DB00812	-3.81	https://www.drugbank.ca/drugs/DB00812	40.62	https://www.drugbank.ca/drugs/DB00812	34.15	https://www.drugbank.ca/drugs/DB00812	2	https://www.drugbank.ca/drugs/DB00812	0	https://www.drugbank.ca/drugs/DB00812		-6.263	-5.769	-1.9	5.769	1.9	3.8345	1.9345	0.958625	0.81817		86.248
Phenylephrine	https://pubchem.ncbi.nlm.nih.gov/compound/6041	3-[(1R)-1-hydroxy-2-(methylamino)ethyl]phenol	https://pubchem.ncbi.nlm.nih.gov/compound/6041#section=Names-and-Identifiers	59-42-7	https://pubchem.ncbi.nlm.nih.gov/compound/6041#section=Other-Identifiers	C9H13NO2	9	13	1	2	0	0	CNCC(C1=CC(=CC=C1)O)O	https://pubchem.ncbi.nlm.nih.gov/compound/6041#section=Canonical-SMILES	InChI=1S/C9H13NO2/c1-10-6-9(12)7-3-2-4-8(11)5-7/h2-5,9-12H,6H2,1H3/t9-/m0/s1	https://pubchem.ncbi.nlm.nih.gov/compound/6041#section=Canonical-SMILES	167.2	8.97	https://pubchem.ncbi.nlm.nih.gov/compound/6041#section=Stability-Shelf-Life	-0.31	https://www.drugbank.ca/drugs/DB00388	-0.88	https://www.drugbank.ca/drugs/DB00388	52.49	https://www.drugbank.ca/drugs/DB00388	18.2	https://www.drugbank.ca/drugs/DB00388	3	https://www.drugbank.ca/drugs/DB00388	3	https://www.drugbank.ca/drugs/DB00388		-6.018	-5.812	-1.381	5.812	1.381	3.5965	2.2155	0.899125	0.768111	88	88.0066
Phenethylamine	https://pubchem.ncbi.nlm.nih.gov/compound/1001	2-phenylethanamine	2-phenylethanamine	64-04-0	https://pubchem.ncbi.nlm.nih.gov/compound/1001#section=Molecular-Formula	C8H11N	8	11	1	0	0	0	C1=CC=C(C=C1)CCN	https://pubchem.ncbi.nlm.nih.gov/compound/1001#section=InChI-Key	InChI=1S/C8H11N/c9-7-6-8-4-2-1-3-5-8/h1-5H,6-7,9H2	https://pubchem.ncbi.nlm.nih.gov/compound/1001#section=InChI	121.18	9.8	http://microelectrochemalexbaeza.com/wp-content/uploads/2015/05/pKaFarmacos-BD_BEUFE.pdf	1.41	https://www.drugbank.ca/drugs/DB04325	-1.7	https://www.drugbank.ca/drugs/DB04325	26.02	https://www.drugbank.ca/drugs/DB04325	14.35	https://www.drugbank.ca/drugs/DB04325	1	https://pubchem.ncbi.nlm.nih.gov/compound/1001#section=Chemical-and-Physical-Properties	1	https://pubchem.ncbi.nlm.nih.gov/compound/1001#section=Chemical-and-Physical-Properties		-6.465	-6.132	-1.393	6.132	1.393	3.7625	2.3695	0.940625	0.683161		88.8793
Phenylpropanolamine	https://hmdb.ca/metabolites/HMDB0001942	(1S,2R)-2-amino-1-phenylpropan-1-ol	https://hmdb.ca/metabolites/HMDB0001942	14838-15-4	https://hmdb.ca/metabolites/HMDB0001942	C9H13NO	9	13	1	1	0	0	CC(C(C1=CC=CC=C1)O)N	https://pubchem.ncbi.nlm.nih.gov/compound/26934#section=Canonical-SMILES	InChI=1S/C9H13NO/c1-7(10)9(11)8-5-3-2-4-6-8/h2-7,9,11H,10H2,1H3/t7-,9-/m1/s1	https://pubchem.ncbi.nlm.nih.gov/compound/26934#section=InChI	151.21	9.4	http://microelectrochemalexbaeza.com/wp-content/uploads/2015/05/pKaFarmacos-BD_BEUFE.pdf	0.67	https://www.drugbank.ca/drugs/DB00397	-0.87	https://www.drugbank.ca/drugs/DB00397	46.25	https://www.drugbank.ca/drugs/DB00397	16.89	https://www.drugbank.ca/drugs/DB00397	2	https://www.drugbank.ca/drugs/DB00397	2	https://www.drugbank.ca/drugs/DB00397		-6.625	-6.154	-1.388	6.154	1.388	3.771	2.383	0.94275	0.677507		88.7102
Phenyltoloxamine	https://pubchem.ncbi.nlm.nih.gov/compound/7077	2-(2-benzylphenoxy)-N,N-dimethylethanamine	https://pubchem.ncbi.nlm.nih.gov/compound/7077#section=Names-and-Identifiers	92-12-6	https://pubchem.ncbi.nlm.nih.gov/compound/7077#section=Names-and-Identifiers	C17H21NO	17	21	1	1	0	0	CN(C)CCOC1=CC=CC=C1CC2=CC=CC=C2	https://pubchem.ncbi.nlm.nih.gov/compound/7077#section=Canonical-SMILES	InChI=1S/C17H21NO/c1-18(2)12-13-19-17-11-7-6-10-16(17)14-15-8-4-3-5-9-15/h3-11H,12-14H2,1-2H3	https://pubchem.ncbi.nlm.nih.gov/compound/7077#section=InChI	255.35	9.1	http://microelectrochemalexbaeza.com/wp-content/uploads/2015/05/pKaFarmacos-BD_BEUFE.pdf	3.51	https://hmdb.ca/metabolites/HMDB0240250	-3.8	https://hmdb.ca/metabolites/HMDB0240250	12.47	https://www.drugbank.ca/drugs/DB11160	29.99	https://www.drugbank.ca/drugs/DB11160	2	https://www.drugbank.ca/drugs/DB11160	0	https://www.drugbank.ca/drugs/DB11160		-5.888	-5.284	-1.549	5.284	1.549	3.4165	1.8675	0.854125	0.959438		88.8522
Phenindamine	https://pubchem.ncbi.nlm.nih.gov/compound/11291	2-methyl-9-phenyl-1,3,4,9-tetrahydroindeno[2,1-c]pyridine	https://pubchem.ncbi.nlm.nih.gov/compound/11291#section=Names-and-Identifiers	82-88-2	https://pubchem.ncbi.nlm.nih.gov/compound/11291#section=Molecular-Formula	C19H19N	19	19	1	0	0	0	CN1CCC2=C(C1)C(C3=CC=CC=C23)C4=CC=CC=C4	https://pubchem.ncbi.nlm.nih.gov/compound/11291#section=InChI-Key	InChI=1S/C19H19N/c1-20-12-11-16-15-9-5-6-10-17(15)19(18(16)13-20)14-7-3-2-4-8-14/h2-10,19H,11-13H2,1H3	https://pubchem.ncbi.nlm.nih.gov/compound/11291#section=InChI	261.4	8.3	http://microelectrochemalexbaeza.com/wp-content/uploads/2015/05/pKaFarmacos-BD_BEUFE.pdf	3.62	https://hmdb.ca/metabolites/HMDB0015556	-4	https://hmdb.ca/metabolites/HMDB0015556	3.24	https://hmdb.ca/metabolites/HMDB0015556	31.13	https://hmdb.ca/metabolites/HMDB0015556	1	https://hmdb.ca/metabolites/HMDB0015556	0	https://hmdb.ca/metabolites/HMDB0015556		-5.596	-5.232	-1.947	5.232	1.947	3.5895	1.6425	0.897375	1.0382		90.0786
Phenyramidol	https://pubchem.ncbi.nlm.nih.gov/compound/9470	1-phenyl-2-(pyridin-2-ylamino)ethanol	https://pubchem.ncbi.nlm.nih.gov/compound/9470#section=Canonical-SMILES	553-69-5	https://pubchem.ncbi.nlm.nih.gov/compound/9470#section=Canonical-SMILES	C13H14N2O	13	14	2	1	0	0	C1=CC=C(C=C1)C(CNC2=CC=CC=N2)O	https://pubchem.ncbi.nlm.nih.gov/compound/9470#section=Canonical-SMILES	InChI=1S/C13H14N2O/c16-12(11-6-2-1-3-7-11)10-15-13-8-4-5-9-14-13/h1-9,12,16H,10H2,(H,14,15)	https://pubchem.ncbi.nlm.nih.gov/compound/9470#section=Canonical-SMILES	214.26	5.9	http://microelectrochemalexbaeza.com/wp-content/uploads/2015/05/pKaFarmacos-BD_BEUFE.pdf	1,92	https://www.drugbank.ca/drugs/DB13414	-2,4	https://www.drugbank.ca/drugs/DB13414	45.15	https://www.drugbank.ca/drugs/DB13414	23,71	https://www.drugbank.ca/drugs/DB13414	3	https://www.drugbank.ca/drugs/DB13414	2	https://www.drugbank.ca/drugs/DB13414		-6.308	-5.657	-1.602	5.657	1.602	3.6295	2.0275	0.907375	0.831196		86.6545
Pheniramine	https://pubchem.ncbi.nlm.nih.gov/compound/4761	N,N-dimethyl-3-phenyl-3-pyridin-2-ylpropan-1-amine	https://pubchem.ncbi.nlm.nih.gov/compound/4761#section=Names-and-Identifiers	86-21-5	https://pubchem.ncbi.nlm.nih.gov/compound/4761#section=Names-and-Identifiers	C16H20N2	16	20	2	0	0	0	CN(C)CCC(C1=CC=CC=C1)C2=CC=CC=N2	https://pubchem.ncbi.nlm.nih.gov/compound/4761#section=Names-and-Identifiers	InChI=1S/C16H20N2/c1-18(2)13-11-15(14-8-4-3-5-9-14)16-10-6-7-12-17-16/h3-10,12,15H,11,13H2,1-2H3	https://pubchem.ncbi.nlm.nih.gov/compound/4761#section=Names-and-Identifiers	240.34	9.3	http://microelectrochemalexbaeza.com/wp-content/uploads/2015/05/pKaFarmacos-BD_BEUFE.pdf	2.98	https://hmdb.ca/metabolites/HMDB0015557	-2.8	https://hmdb.ca/metabolites/HMDB0015557	16.13	https://hmdb.ca/metabolites/HMDB0015557	28.41	https://hmdb.ca/metabolites/HMDB0015557	2	https://hmdb.ca/metabolites/HMDB0015557	0	https://hmdb.ca/metabolites/HMDB0015557		-6.106	-5.183	-1.723	5.183	1.723	3.453	1.73	0.86325	1.02514	98	89.9178
Phenytoin	https://pubchem.ncbi.nlm.nih.gov/compound/1775	5,5-diphenylimidazolidine-2,4-dione	https://pubchem.ncbi.nlm.nih.gov/compound/1775#section=Names-and-Identifiers	57-41-0	https://pubchem.ncbi.nlm.nih.gov/compound/1775#section=Names-and-Identifiers	C15H12N2O2	15	12	2	2	0	0	C1=CC=C(C=C1)C2(C(=O)NC(=O)N2)C3=CC=CC=C3	https://pubchem.ncbi.nlm.nih.gov/compound/1775#section=InChI-Key	InChI=1S/C15H12N2O2/c18-13-15(17-14(19)16-13,11-7-3-1-4-8-11)12-9-5-2-6-10-12/h1-10H,(H2,16,17,18,19)	https://pubchem.ncbi.nlm.nih.gov/compound/1775#section=InChI-Key	252.27	8.3	http://microelectrochemalexbaeza.com/wp-content/uploads/2015/05/pKaFarmacos-BD_BEUFE.pdf	2.47	https://www.drugbank.ca/drugs/DB00252	-3.6	https://www.drugbank.ca/drugs/DB00252	58.2	https://www.drugbank.ca/drugs/DB00252	58.2	https://www.drugbank.ca/drugs/DB00252	2	https://www.drugbank.ca/drugs/DB00252	2	https://www.drugbank.ca/drugs/DB00252		-6.748	-6.445	-2.016	6.445	2.016	4.2305	2.2145	1.05763	0.62531	89.4	88.6833
Phenmetrazine	https://pubchem.ncbi.nlm.nih.gov/compound/4762	3-methyl-2-phenylmorpholine	https://pubchem.ncbi.nlm.nih.gov/compound/4762#section=Names-and-Identifiers	134-49-6	https://pubchem.ncbi.nlm.nih.gov/compound/4762#section=Names-and-Identifiers	C11H15NO	11	15	1	1	0	0	CC1C(OCCN1)C2=CC=CC=C2	https://pubchem.ncbi.nlm.nih.gov/compound/4762#section=Canonical-SMILES	InChI=1S/C11H15NO/c1-9-11(13-8-7-12-9)10-5-3-2-4-6-10/h2-6,9,11-12H,7-8H2,1H3	https://pubchem.ncbi.nlm.nih.gov/compound/4762#section=Canonical-SMILES	177.24	8.5	http://microelectrochemalexbaeza.com/wp-content/uploads/2015/05/pKaFarmacos-BD_BEUFE.pdf	1.79	https://www.drugbank.ca/drugs/DB00830	-1.9	https://www.drugbank.ca/drugs/DB00830	21.26	https://www.drugbank.ca/drugs/DB00830	20.1	https://www.drugbank.ca/drugs/DB00830	2	https://pubchem.ncbi.nlm.nih.gov/compound/4762#section=Chemical-and-Physical-Properties	1	https://pubchem.ncbi.nlm.nih.gov/compound/4762#section=Chemical-and-Physical-Properties		-6.148	-5.56	-1.398	5.56	1.398	3.479	2.081	0.86975	0.845988		87.7519
Phenobarbital	https://pubchem.ncbi.nlm.nih.gov/compound/4763	5-ethyl-5-phenyl-1,3-diazinane-2,4,6-trione	https://pubchem.ncbi.nlm.nih.gov/compound/4763#section=Names-and-Identifiers	50-06-6	https://pubchem.ncbi.nlm.nih.gov/compound/4763#section=Names-and-Identifiers	C12H12N2O3	12	12	2	3	0	0	CCC1(C(=O)NC(=O)NC1=O)C2=CC=CC=C2	https://pubchem.ncbi.nlm.nih.gov/compound/4763#section=InChI-Key	InChI=1S/C12H12N2O3/c1-2-12(8-6-4-3-5-7-8)9(15)13-11(17)14-10(12)16/h3-7H,2H2,1H3,(H2,13,14,15,16,17)	https://pubchem.ncbi.nlm.nih.gov/compound/4763#section=InChI-Key	232.23	7.5	http://microelectrochemalexbaeza.com/wp-content/uploads/2015/05/pKaFarmacos-BD_BEUFE.pdf	1.47	https://hmdb.ca/metabolites/HMDB0015305	-2.9	https://hmdb.ca/metabolites/HMDB0015305	75.27	https://hmdb.ca/metabolites/HMDB0015305	22.62	https://hmdb.ca/metabolites/HMDB0015305	3	https://pubchem.ncbi.nlm.nih.gov/compound/4763#section=Chemical-and-Physical-Properties	2	https://pubchem.ncbi.nlm.nih.gov/compound/4763#section=Chemical-and-Physical-Properties		-6.939	-6.72	-2.502	6.72	2.502	4.611	2.109	1.15275	0.566382	95	88.5829
Phenobarbital																	232.23	7.5		1.47		-2.9		75.27		22.62							-6.939	-6.72	-2.502	6.72	2.502	4.611	2.109	1.15275	0.566382	95	88.5829
Phenolphthalein	https://pubchem.ncbi.nlm.nih.gov/compound/4764	3,3-bis(4-hydroxyphenyl)-2-benzofuran-1-one	https://pubchem.ncbi.nlm.nih.gov/compound/4764#section=Names-and-Identifiers	77-09-8	https://pubchem.ncbi.nlm.nih.gov/compound/4764#section=Molecular-Formula	C20H14O4	20	14	0	4	0	0	C1=CC=C2C(=C1)C(=O)OC2(C3=CC=C(C=C3)O)C4=CC=C(C=C4)O	https://pubchem.ncbi.nlm.nih.gov/compound/4764#section=InChI-Key	InChI=1S/C20H14O4/c21-15-9-5-13(6-10-15)20(14-7-11-16(22)12-8-14)18-4-2-1-3-17(18)19(23)24-20/h1-12,21-22H	https://pubchem.ncbi.nlm.nih.gov/compound/4764#section=InChI-Key	318.3	9.7	http://microelectrochemalexbaeza.com/wp-content/uploads/2015/05/pKaFarmacos-BD_BEUFE.pdf	2.41	https://www.drugbank.ca/drugs/DB04824	-4.5	https://www.drugbank.ca/drugs/DB04824	66.76	https://www.drugbank.ca/drugs/DB04824	32.65	https://www.drugbank.ca/drugs/DB04824	3	https://www.drugbank.ca/drugs/DB04824	2	https://www.drugbank.ca/drugs/DB04824		-6.167	-6.067	-2.601	6.067	2.601	4.334	1.733	1.0835	0.769186	84.67	89.7034
Fenoprofen	https://pubchem.ncbi.nlm.nih.gov/compound/3342	2-(3-phenoxyphenyl)propanoic acid	https://pubchem.ncbi.nlm.nih.gov/compound/3342#section=Names-and-Identifiers	29679-58-1	https://pubchem.ncbi.nlm.nih.gov/compound/3342#section=Molecular-Formula	C15H14O3	15	14	0	4	0	0	CC(C1=CC(=CC=C1)OC2=CC=CC=C2)C(=O)O	https://pubchem.ncbi.nlm.nih.gov/compound/3342#section=InChI-Key	InChI=1S/C15H14O3/c1-11(15(16)17)12-6-5-9-14(10-12)18-13-7-3-2-4-8-13/h2-11H,1H3,(H,16,17)	https://pubchem.ncbi.nlm.nih.gov/compound/3342#section=InChI-Key	242.27	4.5	http://microelectrochemalexbaeza.com/wp-content/uploads/2015/05/pKaFarmacos-BD_BEUFE.pdf	3.65	https://hmdb.ca/metabolites/HMDB0014713	-3.5	https://hmdb.ca/metabolites/HMDB0014713	46.53	https://hmdb.ca/metabolites/HMDB0014713	25.3	https://hmdb.ca/metabolites/HMDB0014713	2	https://hmdb.ca/metabolites/HMDB0014713	1	https://hmdb.ca/metabolites/HMDB0014713		-6.503	-5.942	-1.819	5.942	1.819	3.8805	2.0615	0.970125	0.756609		86.1119
Phentermine	https://pubchem.ncbi.nlm.nih.gov/compound/4771	2-methyl-1-phenylpropan-2-amine	https://pubchem.ncbi.nlm.nih.gov/compound/4771#section=Names-and-Identifiers	0122-09-08	https://pubchem.ncbi.nlm.nih.gov/compound/4771#section=Molecular-Formula	C10H15N	10	15	1	0	0	0	CC(C)(CC1=CC=CC=C1)N	https://pubchem.ncbi.nlm.nih.gov/compound/4771#section=InChI-Key	InChI=1S/C10H15N/c1-10(2,11)8-9-6-4-3-5-7-9/h3-7H,8,11H2,1-2H3	https://pubchem.ncbi.nlm.nih.gov/compound/4771#section=InChI-Key		10.1	http://microelectrochemalexbaeza.com/wp-content/uploads/2015/05/pKaFarmacos-BD_BEUFE.pdf	2.08	https://hmdb.ca/metabolites/HMDB0014337	-2.3	https://hmdb.ca/metabolites/HMDB0014337	26.02	https://hmdb.ca/metabolites/HMDB0014337	17.87	https://hmdb.ca/metabolites/HMDB0014337	1	https://hmdb.ca/metabolites/HMDB0014337	1	https://hmdb.ca/metabolites/HMDB0014337		-6.654	-6.029	-1.381	6.029	1.381	3.705	2.324	0.92625	0.708907		88.8541
Phenoxypropazine	https://pubchem.ncbi.nlm.nih.gov/compound/71467	1-phenoxypropan-2-ylhydrazine	https://pubchem.ncbi.nlm.nih.gov/compound/71467#section=Names-and-Identifiers	3818-37-9	https://pubchem.ncbi.nlm.nih.gov/compound/71467#section=Canonical-SMILES	C9H14N2O	9	14	2	1	0	0	CC(COC1=CC=CC=C1)NN	https://pubchem.ncbi.nlm.nih.gov/compound/71467#section=Canonical-SMILES	InChI=1S/C9H14N2O/c1-8(11-10)7-12-9-5-3-2-4-6-9/h2-6,8,11H,7,10H2,1H3	https://pubchem.ncbi.nlm.nih.gov/compound/71467#section=Canonical-SMILES	166.22	6.9	http://microelectrochemalexbaeza.com/wp-content/uploads/2015/05/pKaFarmacos-BD_BEUFE.pdf	1.25	https://www.drugbank.ca/drugs/DB09251	-1.4	https://www.drugbank.ca/drugs/DB09251	47.28	https://www.drugbank.ca/drugs/DB09251	18.67	https://www.drugbank.ca/drugs/DB09251	3	https://pubchem.ncbi.nlm.nih.gov/compound/71467#section=Chemical-and-Physical-Properties	2	https://pubchem.ncbi.nlm.nih.gov/compound/71467#section=Chemical-and-Physical-Properties		-5.79	-5.695	-1.413	5.695	1.413	3.554	2.141	0.8885	0.804764		86.8996
Phentolamine	https://pubchem.ncbi.nlm.nih.gov/compound/5775	3-[N-(4,5-dihydro-1H-imidazol-2-ylmethyl)-4-methylanilino]phenol	https://pubchem.ncbi.nlm.nih.gov/compound/5775#section=Names-and-Identifiers	50-60-2	https://pubchem.ncbi.nlm.nih.gov/compound/5775#section=Names-and-Identifiers	C17H19N3O	17	19	3	1	0	0	CC1=CC=C(C=C1)N(CC2=NCCN2)C3=CC(=CC=C3)O	https://pubchem.ncbi.nlm.nih.gov/compound/5775#section=Canonical-SMILES	InChI=1S/C17H19N3O/c1-13-5-7-14(8-6-13)20(12-17-18-9-10-19-17)15-3-2-4-16(21)11-15/h2-8,11,21H,9-10,12H2,1H3,(H,18,19)	https://pubchem.ncbi.nlm.nih.gov/compound/5775#section=Canonical-SMILES	281.35	7.7	http://microelectrochemalexbaeza.com/wp-content/uploads/2015/05/pKaFarmacos-BD_BEUFE.pdf	2.52	https://www.drugbank.ca/drugs/DB00692	-3	https://www.drugbank.ca/drugs/DB00692	47.86	https://www.drugbank.ca/drugs/DB00692	31.37	https://www.drugbank.ca/drugs/DB00692	4	https://www.drugbank.ca/drugs/DB00692	2	https://www.drugbank.ca/drugs/DB00692		-5.512	-5.158	-1.662	5.158	1.662	3.41	1.748	0.8525	1.02689		88.941
Fluorouracile	https://pubchem.ncbi.nlm.nih.gov/compound/131769926	(1R,9S,12S,13R,14S,17R,18Z,21S,23S,24S,25S,27R)-1,14,25-trihydroxy-12-[(E)-1-[(1R,3R,4R)-4-hydroxy-3-methoxycyclohexyl]prop-1-en-2-yl]-23-methoxy-13,19,21,27-tetramethyl-17-prop-2-enyl-11,28-dioxa-4-azatricyclo[22.3.1.04,9]octacos-18-ene-2,3,10,16-tetrone	https://pubchem.ncbi.nlm.nih.gov/compound/131769926#section=Names-and-Identifiers	not available		C43H67NO12	43	67	1	12	0	0	CC1CC(C2C(CC(C(O2)(C(=O)C(=O)N3CCCCC3C(=O)OC(C(C(CC(=O)C(C=C(C1)C)CC=C)O)C)C(=CC4CCC(C(C4)OC)O)C)O)C)O)OC	https://pubchem.ncbi.nlm.nih.gov/compound/131769926#section=Canonical-SMILES	InChI=1S/C43H67NO12/c1-9-12-30-18-24(2)17-25(3)19-37(54-8)39-35(48)21-27(5)43(52,56-39)40(49)41(50)44-16-11-10-13-31(44)42(51)55-38(28(6)33(46)23-34(30)47)26(4)20-29-14-15-32(45)36(22-29)53-7/h9,18,20,25,27-33,35-39,45-46,48,52H,1,10-17,19,21-23H2,2-8H3/b24-18-,26-20+/t25-,27+,28+,29-,30+,31-,32+,33-,35-,36+,37-,38+,39-,43+/m0/s1	https://pubchem.ncbi.nlm.nih.gov/compound/131769926#section=Canonical-SMILES	790	9.96	http://microelectrochemalexbaeza.com/wp-content/uploads/2015/05/pKaFarmacos-BD_BEUFE.pdf	4.95	https://hmdb.ca/metabolites/HMDB0060706	-5	https://hmdb.ca/metabolites/HMDB0060706	189.36	https://hmdb.ca/metabolites/HMDB0060706	86.08	https://hmdb.ca/metabolites/HMDB0060706	12	https://pubchem.ncbi.nlm.nih.gov/compound/131769926#section=Computed-Properties	4	https://pubchem.ncbi.nlm.nih.gov/compound/131769926#section=Computed-Properties		-5.919	-5.841	-3.259	5.841	3.259	4.55	1.291	1.1375	0.948877		92.7799
Gentamicina	https://pubchem.ncbi.nlm.nih.gov/compound/3467	2-[4,6-diamino-3-[3-amino-6-[1-(methylamino)ethyl]oxan-2-yl]oxy-2-hydroxycyclohexyl]oxy-5-methyl-4-(methylamino)oxane-3,5-diol	https://pubchem.ncbi.nlm.nih.gov/compound/3467#section=Names-and-Identifiers	1403-66-3	https://pubchem.ncbi.nlm.nih.gov/compound/3467#section=Names-and-Identifiers	C21H43N5O7	21	43	5	7	0	0	CC(C1CCC(C(O1)OC2C(CC(C(C2O)OC3C(C(C(CO3)(C)O)NC)O)N)N)N)NC	https://pubchem.ncbi.nlm.nih.gov/compound/3467#section=InChI-Key	InChI=1S/C21H43N5O7/c1-9(25-3)13-6-5-10(22)19(31-13)32-16-11(23)7-12(24)17(14(16)27)33-20-15(28)18(26-4)21(2,29)8-30-20/h9-20,25-29H,5-8,22-24H2,1-4H3	https://pubchem.ncbi.nlm.nih.gov/compound/3467#section=InChI-Key	477.6	8.2	http://microelectrochemalexbaeza.com/wp-content/uploads/2015/05/pKaFarmacos-BD_BEUFE.pdf	-3.1	https://www.drugbank.ca/drugs/DB00798	-1.6	https://www.drugbank.ca/drugs/DB00798	199.73	https://www.drugbank.ca/drugs/DB00798	51.92	https://www.drugbank.ca/drugs/DB00798	12	https://www.drugbank.ca/drugs/DB00798	8	https://www.drugbank.ca/drugs/DB00798		-5.583	-5.503	4.859	5.503	-4.859	0.322	5.181	0.0805	0.64447	84.65	87.1295
Gluconic acid	https://hmdb.ca/metabolites/HMDB0000625	(2 R , 3 S , 4 R , 5 R ) Ácido -2,3,4,5,6-pentahidroxihexanoico	https://pubchem.ncbi.nlm.nih.gov/compound/10690#section=Names-and-Identifiers	133-42-6	https://pubchem.ncbi.nlm.nih.gov/compound/10690#section=Molecular-Formula	C 6 H 12 O 7	6	12	0	7	0	0	C(C(C(C(C(C(=O)O)O)O)O)O)O	https://pubchem.ncbi.nlm.nih.gov/compound/10690#section=InChI	InChI = 1S / C6H12O7 / c7-1-2 (8) 3 (9) 4 (10) 5 (11) 6 (12) 13 / h2-5,7-11H, 1H2, (H, 12,13) ​​/ t2-, 3-, 4 +, 5- / m1 / s1	https://pubchem.ncbi.nlm.nih.gov/compound/10690#section=InChI	196,16	3.6	http://microelectrochemalexbaeza.com/wp-content/uploads/2015/05/pKaFarmacos-BD_BEUFE.pdf	-3.4	https://hmdb.ca/metabolites/HMDB0000625	-0.09	https://hmdb.ca/metabolites/HMDB0000625	138.45	https://hmdb.ca/metabolites/HMDB0000625	138.45	https://hmdb.ca/metabolites/HMDB0000625	7	https://hmdb.ca/metabolites/HMDB0000625	6	https://hmdb.ca/metabolites/HMDB0000625		-6.986	-6.756	-1.177	6.756	1.177	3.9665	2.7895	0.991625	0.543735		87.5774
D-Glucuronic acid	https://hmdb.ca/metabolites/HMDB0000127	(2S,3S,4S,5R,6S)-3,4,5,6-tetrahydroxyoxane-2-carboxylic acid	https://hmdb.ca/metabolites/HMDB0000127	6556-12-03	https://hmdb.ca/metabolites/HMDB0000127	C6H10O7	6	10	0	7	0	0	C1(C(C(OC(C1O)O)C(=O)O)O)O	https://pubchem.ncbi.nlm.nih.gov/compound/94715#section=InChI-Key	InChI=1S/C6H10O7/c7-1-2(8)4(5(10)11)13-6(12)3(1)9/h1-4,6-9,12H,(H,10,11)/t1-,2-,3+,4-,6?/m0/s1	https://pubchem.ncbi.nlm.nih.gov/compound/94715#section=InChI-Key	194.14	3.2	https://pubchem.ncbi.nlm.nih.gov/compound/94715#section=Chemical-and-Physical-Properties	-2.57	https://hmdb.ca/metabolites/HMDB0000127	0.18	https://hmdb.ca/metabolites/HMDB0000127	127.45	https://hmdb.ca/metabolites/HMDB0000127	16.32	https://hmdb.ca/metabolites/HMDB0000127	7	https://hmdb.ca/metabolites/HMDB0000127	5	https://hmdb.ca/metabolites/HMDB0000127		-7.026	-6.441	-1.125	6.441	1.125	3.783	2.658	0.94575	0.605154		86.2461
Glutethimide	https://pubchem.ncbi.nlm.nih.gov/compound/3487	3-ethyl-3-phenylpiperidine-2,6-dione	https://pubchem.ncbi.nlm.nih.gov/compound/3487#section=Names-and-Identifiers	77-21-4	https://pubchem.ncbi.nlm.nih.gov/compound/3487#section=Names-and-Identifiers	C13H15NO2	13	15	1	2	0	0	CCC1(CCC(=O)NC1=O)C2=CC=CC=C2	https://pubchem.ncbi.nlm.nih.gov/compound/3487#section=Canonical-SMILES	InChI=1S/C13H15NO2/c1-2-13(10-6-4-3-5-7-10)9-8-11(15)14-12(13)16/h3-7H,2,8-9H2,1H3,(H,14,15,16)	https://pubchem.ncbi.nlm.nih.gov/compound/3487#section=Canonical-SMILES	217.26	11.8	http://microelectrochemalexbaeza.com/wp-content/uploads/2015/05/pKaFarmacos-BD_BEUFE.pdf	1.9	https://www.drugbank.ca/drugs/DB01437	-2.34	https://www.drugbank.ca/drugs/DB01437	46.17	https://www.drugbank.ca/drugs/DB01437	23.15	https://www.drugbank.ca/drugs/DB01437	2	https://pubchem.ncbi.nlm.nih.gov/compound/3487#section=Computed-Properties	1	https://pubchem.ncbi.nlm.nih.gov/compound/3487#section=Computed-Properties		-6.647	-6.448	-2.006	6.448	2.006	4.227	2.221	1.05675	0.624268		90.5407
Guanethidine	https://pubchem.ncbi.nlm.nih.gov/compound/3518	2-[2-(azocan-1-yl)ethyl]guanidine	https://pubchem.ncbi.nlm.nih.gov/compound/3518#section=Names-and-Identifiers	55-65-2	https://pubchem.ncbi.nlm.nih.gov/compound/3518#section=Names-and-Identifiers	C10H22N4	10	22	4	0	0	0	C1CCCN(CCC1)CCN=C(N)N	https://pubchem.ncbi.nlm.nih.gov/compound/3518#section=Canonical-SMILES	InChI=1S/C10H22N4/c11-10(12)13-6-9-14-7-4-2-1-3-5-8-14/h1-9H2,(H4,11,12,13)	https://pubchem.ncbi.nlm.nih.gov/compound/3518#section=Canonical-SMILES	198.31	11.9	http://microelectrochemalexbaeza.com/wp-content/uploads/2015/05/pKaFarmacos-BD_BEUFE.pdf	0.74	https://hmdb.ca/metabolites/HMDB0015301	-2	https://hmdb.ca/metabolites/HMDB0015301	67.64	https://hmdb.ca/metabolites/HMDB0015301	23.67	https://hmdb.ca/metabolites/HMDB0015301	4	https://hmdb.ca/metabolites/HMDB0015301	2	https://hmdb.ca/metabolites/HMDB0015301		-5.514	-4.67	0.519	4.67	-0.519	2.0755	2.5945	0.518875	0.949027		85.9717
Guanoxan	https://pubchem.ncbi.nlm.nih.gov/compound/16564	2-(2,3-dihydro-1,4-benzodioxin-3-ylmethyl)guanidine	https://pubchem.ncbi.nlm.nih.gov/compound/16564#section=Names-and-Identifiers	2165-19-7	https://pubchem.ncbi.nlm.nih.gov/compound/16564#section=Names-and-Identifiers	C10H13N3O2	10	13	3	2	0	0	C1C(OC2=CC=CC=C2O1)CN=C(N)N	https://pubchem.ncbi.nlm.nih.gov/compound/16564#section=Canonical-SMILES	InChI=1S/C10H13N3O2/c11-10(12)13-5-7-6-14-8-3-1-2-4-9(8)15-7/h1-4,7H,5-6H2,(H4,11,12,13)	https://pubchem.ncbi.nlm.nih.gov/compound/16564#section=Canonical-SMILES	207.23	12.3	http://microelectrochemalexbaeza.com/wp-content/uploads/2015/05/pKaFarmacos-BD_BEUFE.pdf	0.42	https://www.drugbank.ca/drugs/DB13211	-2.2	https://www.drugbank.ca/drugs/DB13211	80.36	https://www.drugbank.ca/drugs/DB13211	21.58	https://www.drugbank.ca/drugs/DB13211	5	https://www.drugbank.ca/drugs/DB13211	3	https://www.drugbank.ca/drugs/DB13211		-5.754	-5.332	-1.212	5.332	1.212	3.272	2.06	0.818	0.904854		89.5897
Diamorphine	https://pubchem.ncbi.nlm.nih.gov/compound/5462328	(1S,5R,13R,14S,17R)-10-(acetyloxy)-4-methyl-12-oxa-4-azapentacyclo[9.6.1.0^{1,13}.0^{5,17}.0^{7,18}]octadeca-7(18),8,10,15-tetraen-14-yl acetate	https://www.drugbank.ca/drugs/DB01452	561-27-3	https://www.drugbank.ca/drugs/DB01452	C21H23NO5	21	23	1	5	0	0	CC(=O)OC1C=CC2C3CC4=C5C2(C1OC5=C(C=C4)OC(=O)C)CCN3C	https://www.drugbank.ca/drugs/DB01452	InChI = 1S / C21H23NO5 / c1-11 (23) 25-16-6-4-13-10-15-14-5-7-17 (26-12 (2) 24) 20-21 (14,8- 9-22 (15) 3) 18 (13) 19 (16) 27-20 / h4-7,14-15,17,20H, 8-10H2,1-3H3 / t14-, 15 +, 17-, 20 -, 21- / m0 / s1	https://www.drugbank.ca/drugs/DB01452	369.4	7.8	http://microelectrochemalexbaeza.com/wp-content/uploads/2015/05/pKaFarmacos-BD_BEUFE.pdf	1,58	https://www.drugbank.ca/drugs/DB01452	3.1	https://www.drugbank.ca/drugs/DB01452	65.07	https://www.drugbank.ca/drugs/DB01452	65.07	https://www.drugbank.ca/drugs/DB01452	4	https://www.drugbank.ca/drugs/DB01452	0	https://www.drugbank.ca/drugs/DB01452		-5.531	-5.348	-1.528	5.348	1.528	3.438	1.91	0.8595	0.932461		87.9459
Hexylcaine	https://pubchem.ncbi.nlm.nih.gov/compound/10770	1-(cyclohexylamino)propan-2-yl benzoate	https://pubchem.ncbi.nlm.nih.gov/compound/10770#section=Names-and-Identifiers	532-77-4	https://pubchem.ncbi.nlm.nih.gov/compound/10770#section=Names-and-Identifiers	C16H23NO2	16	23	1	2	0	0	CC(CNC1CCCCC1)OC(=O)C2=CC=CC=C2	https://pubchem.ncbi.nlm.nih.gov/compound/10770#section=IUPAC-Name	InChI=1S/C16H23NO2/c1-13(12-17-15-10-6-3-7-11-15)19-16(18)14-8-4-2-5-9-14/h2,4-5,8-9,13,15,17H,3,6-7,10-12H2,1H3	https://pubchem.ncbi.nlm.nih.gov/compound/10770#section=IUPAC-Name	261.36	9.1	http://microelectrochemalexbaeza.com/wp-content/uploads/2015/05/pKaFarmacos-BD_BEUFE.pdf	3.9	https://www.drugbank.ca/drugs/DB00473	-4.4	https://www.drugbank.ca/drugs/DB00473	38.33	https://www.drugbank.ca/drugs/DB00473	30.29	https://www.drugbank.ca/drugs/DB00473	2	https://www.drugbank.ca/drugs/DB00473	1	https://www.drugbank.ca/drugs/DB00473		-6.395	-5.515	-2.531	5.515	2.531	4.023	1.492	1.00575	0.997654		91.4088
Hexobarbital	https://pubchem.ncbi.nlm.nih.gov/compound/3608	5-(cyclohexen-1-yl)-1,5-dimethyl-1,3-diazinane-2,4,6-trione	https://pubchem.ncbi.nlm.nih.gov/compound/3608#section=Names-and-Identifiers	56-29-1	https://pubchem.ncbi.nlm.nih.gov/compound/3608#section=Names-and-Identifiers	C12H16N2O3	12	16	2	3	0	0	CC1(C(=O)NC(=O)N(C1=O)C)C2=CCCCC2	https://pubchem.ncbi.nlm.nih.gov/compound/3608#section=InChI	InChI=1S/C12H16N2O3/c1-12(8-6-4-3-5-7-8)9(15)13-11(17)14(2)10(12)16/h6H,3-5,7H2,1-2H3,(H,13,15,17)	https://pubchem.ncbi.nlm.nih.gov/compound/3608#section=InChI	236.27	8.3	http://microelectrochemalexbaeza.com/wp-content/uploads/2015/05/pKaFarmacos-BD_BEUFE.pdf	1.98	https://www.drugbank.ca/drugs/DB01355	-2.74	https://www.drugbank.ca/drugs/DB01355	66.48	https://www.drugbank.ca/drugs/DB01355	66.48	https://www.drugbank.ca/drugs/DB01355	3	https://pubchem.ncbi.nlm.nih.gov/compound/3608#section=Chemical-and-Physical-Properties	1	https://pubchem.ncbi.nlm.nih.gov/compound/3608#section=Chemical-and-Physical-Properties		-6.872	-6.321	-2.29	6.321	2.29	4.3055	2.0155	1.07638	0.668445		88.5511
Hydrocodone	https://pubchem.ncbi.nlm.nih.gov/compound/5284569	(4R,4aR,7aR,12bS)-9-methoxy-3-methyl-1,2,4,4a,5,6,7a,13-octahydro-4,12-methanobenzofuro[3,2-e]isoquinolin-7-one	https://pubchem.ncbi.nlm.nih.gov/compound/5284569#section=Names-and-Identifiers	125-29-1	https://pubchem.ncbi.nlm.nih.gov/compound/5284569#section=Molecular-Formula	C18H21NO3	18	21	1	3	0	0	CN1CCC23C4C1CC5=C2C(=C(C=C5)OC)OC3C(=O)CC4	https://pubchem.ncbi.nlm.nih.gov/compound/5284569#section=Canonical-SMILES	InChI=1S/C18H21NO3/c1-19-8-7-18-11-4-5-13(20)17(18)22-16-14(21-2)6-3-10(15(16)18)9-12(11)19/h3,6,11-12,17H,4-5,7-9H2,1-2H3/t11-,12+,17-,18-/m0/s1	https://pubchem.ncbi.nlm.nih.gov/compound/5284569#section=Canonical-SMILES	299.4	8.9	http://microelectrochemalexbaeza.com/wp-content/uploads/2015/05/pKaFarmacos-BD_BEUFE.pdf	1.96	https://www.drugbank.ca/drugs/DB00956	-2.6	https://www.drugbank.ca/drugs/DB00956	38.77	https://www.drugbank.ca/drugs/DB00956	32.05	https://www.drugbank.ca/drugs/DB00956	4	https://www.drugbank.ca/drugs/DB00956	0	https://www.drugbank.ca/drugs/DB00956		-5.344	-5.316	-1.586	5.316	1.586	3.451	1.865	0.86275	0.951475		88.7686
Hydrocortisone	https://pubchem.ncbi.nlm.nih.gov/compound/5754	(8S,9S,10R,11S,13S,14S,17R)-11,17-dihydroxy-17-(2-hydroxyacetyl)-10,13-dimethyl-2,6,7,8,9,11,12,14,15,16-decahydro-1H-cyclopenta[a]phenanthren-3-one	https://pubchem.ncbi.nlm.nih.gov/compound/5754#section=Names-and-Identifiers	50-23-7	https://pubchem.ncbi.nlm.nih.gov/compound/5754#section=Names-and-Identifiers	C21H30O5	21	30	0	5	0	0	CC12CCC(=O)C=C1CCC3C2C(CC4(C3CCC4(C(=O)CO)O)C)O	https://pubchem.ncbi.nlm.nih.gov/compound/5754#section=Canonical-SMILES	InChI=1S/C21H30O5/c1-19-7-5-13(23)9-12(19)3-4-14-15-6-8-21(26,17(25)11-22)20(15,2)10-16(24)18(14)19/h9,14-16,18,22,24,26H,3-8,10-11H2,1-2H3/t14-,15-,16-,18+,19-,20-,21-/m0/s1	https://pubchem.ncbi.nlm.nih.gov/compound/5754#section=Canonical-SMILES	362.5	12.59	https://www.drugbank.ca/drugs/DB00741	1.61	https://pubchem.ncbi.nlm.nih.gov/compound/5754#section=Octanol-Water-Partition-Coefficient	-2.97	https://pubchem.ncbi.nlm.nih.gov/compound/5754#section=Octanol-Water-Partition-Coefficient	94.83	https://www.drugbank.ca/drugs/DB00741	39.45	https://www.drugbank.ca/drugs/DB00741	5	https://www.drugbank.ca/drugs/DB00741	3	https://www.drugbank.ca/drugs/DB00741		-6.477	-5.803	-2.575	5.803	2.575	4.189	1.614	1.04725	0.870818		91.9373
Hydromorphone	https://pubchem.ncbi.nlm.nih.gov/compound/5284570	(4R,4aR,7aR,12bS)-9-hydroxy-3-methyl-1,2,4,4a,5,6,7a,13-octahydro-4,12-methanobenzofuro[3,2-e]isoquinolin-7-one	https://pubchem.ncbi.nlm.nih.gov/compound/5284570#section=Names-and-Identifiers	466-99-9	https://pubchem.ncbi.nlm.nih.gov/compound/5284570#section=Other-Identifiers	C17H19NO3	17	19	1	3	0	0	CN1CCC23C4C1CC5=C2C(=C(C=C5)O)OC3C(=O)CC4	https://pubchem.ncbi.nlm.nih.gov/compound/5284570#section=Other-Identifiers	InChI=1S/C17H19NO3/c1-18-7-6-17-10-3-5-13(20)16(17)21-15-12(19)4-2-9(14(15)17)8-11(10)18/h2,4,10-11,16,19H,3,5-8H2,1H3/t10-,11+,16-,17-/m0/s1	https://pubchem.ncbi.nlm.nih.gov/compound/5284570#section=Other-Identifiers	285.34	8.15	http://microelectrochemalexbaeza.com/wp-content/uploads/2015/05/pKaFarmacos-BD_BEUFE.pdf	1.62	https://hmdb.ca/metabolites/HMDB0014472	-1.8	https://hmdb.ca/metabolites/HMDB0014472	49.77	https://hmdb.ca/metabolites/HMDB0014472	30.02	https://hmdb.ca/metabolites/HMDB0014472	4	https://hmdb.ca/metabolites/HMDB0014472	1	https://hmdb.ca/metabolites/HMDB0014472		-5.463	-5.315	-1.487	5.315	1.487	3.401	1.914	0.85025	0.940178		88.0948
Histamine	https://www.drugbank.ca/drugs/DB05381	2-(1H-imidazol-4-yl)ethan-1-amine	https://www.drugbank.ca/drugs/DB05381	51-45-6	https://www.drugbank.ca/drugs/DB05381	C5H9N3	5	9	3	0	0	0	NCCC1=CNC=N1	https://www.drugbank.ca/drugs/DB05381	InChI=1S/C5H9N3/c6-2-1-5-3-7-4-8-5/h3-4H,1-2,6H2,(H,7,8)	https://www.drugbank.ca/drugs/DB05381	111.145	14.46	https://www.drugbank.ca/drugs/DB05381	-0.7	https://www.drugbank.ca/drugs/DB05381	0.18	https://www.drugbank.ca/drugs/DB05381	54.7	https://www.drugbank.ca/drugs/DB05381	12.08	https://www.drugbank.ca/drugs/DB05381	2	https://www.drugbank.ca/drugs/DB05381	2	https://www.drugbank.ca/drugs/DB05381		-5.923	-5.549	-0.315	5.549	0.315	2.932	2.617	0.733	0.777226	95.6	89.6873
Ibuprofen	https://pubchem.ncbi.nlm.nih.gov/compound/3672	2-[4-(2-methylpropyl)phenyl]propanoic acid	https://pubchem.ncbi.nlm.nih.gov/compound/3672#section=Names-and-Identifiers	15687-27-1	https://pubchem.ncbi.nlm.nih.gov/compound/3672#section=Molecular-Formula	C13H18O2	13	18	0	2	0	0	CC(C)CC1=CC=C(C=C1)C(C)C(=O)O	https://pubchem.ncbi.nlm.nih.gov/compound/3672#section=Canonical-SMILES	InChI=1S/C13H18O2/c1-9(2)8-11-4-6-12(7-5-11)10(3)13(14)15/h4-7,9-10H,8H2,1-3H3,(H,14,15)	https://pubchem.ncbi.nlm.nih.gov/compound/3672#section=Canonical-SMILES	206.28	5.2	http://microelectrochemalexbaeza.com/wp-content/uploads/2015/05/pKaFarmacos-BD_BEUFE.pdf	3.97	https://hmdb.ca/metabolites/HMDB0001925	-3.5	https://hmdb.ca/metabolites/HMDB0001925	37.3	https://hmdb.ca/metabolites/HMDB0001925	23.76	https://hmdb.ca/metabolites/HMDB0001925	2	https://hmdb.ca/metabolites/HMDB0001925	1	https://hmdb.ca/metabolites/HMDB0001925		-6.734	-6.284	-1.57	6.284	1.57	3.927	2.357	0.98175	0.651888		86.7682
Imidazole	https://pubchem.ncbi.nlm.nih.gov/compound/795	1H-imidazole	https://pubchem.ncbi.nlm.nih.gov/compound/795#section=Names-and-Identifiers	288-32-4	https://pubchem.ncbi.nlm.nih.gov/compound/795#section=Molecular-Formula	C3H4N2	3	4	2	0	0	0	C1=CN=CN1	https://pubchem.ncbi.nlm.nih.gov/compound/795#section=InChI-Key	InChI=1S/C3H4N2/c1-2-5-3-4-1/h1-3H,(H,4,5)	https://pubchem.ncbi.nlm.nih.gov/compound/795#section=InChI-Key	68.08	7	http://microelectrochemalexbaeza.com/wp-content/uploads/2015/05/pKaFarmacos-BD_BEUFE.pdf	-0.08	https://hmdb.ca/metabolites/HMDB0001525	0.9	https://hmdb.ca/metabolites/HMDB0001525	28.68	https://hmdb.ca/metabolites/HMDB0001525	6.56	https://hmdb.ca/metabolites/HMDB0001525	1	https://hmdb.ca/metabolites/HMDB0001525	1	https://hmdb.ca/metabolites/HMDB0001525		-6.378	-5.805	-0.375	5.805	0.375	3.09	2.715	0.7725	0.720074	89	86.394
Imidazole																	68.08	7		-0.08		0.9		28.68		6.56							-6.378	-5.805	-0.375	5.805	0.375	3.09	2.715	0.7725	0.720074	89	86.394
Imipramine	https://pubchem.ncbi.nlm.nih.gov/compound/3696	3-(5,6-dihydrobenzo[b][1]benzazepin-11-yl)-N,N-dimethylpropan-1-amine	https://pubchem.ncbi.nlm.nih.gov/compound/3696#section=Names-and-Identifiers	50-49-7	https://pubchem.ncbi.nlm.nih.gov/compound/3696#section=Names-and-Identifiers	C19H24N2	19	24	2	0	0	0	CN(C)CCCN1C2=CC=CC=C2CCC3=CC=CC=C31	https://pubchem.ncbi.nlm.nih.gov/compound/3696#section=InChI	InChI=1S/C19H24N2/c1-20(2)14-7-15-21-18-10-5-3-8-16(18)12-13-17-9-4-6-11-19(17)21/h3-6,8-11H,7,12-15H2,1-2H3	https://pubchem.ncbi.nlm.nih.gov/compound/3696#section=InChI	280.4	9.5	http://microelectrochemalexbaeza.com/wp-content/uploads/2015/05/pKaFarmacos-BD_BEUFE.pdf	4.8	https://hmdb.ca/metabolites/HMDB0001848	-3.6	https://hmdb.ca/metabolites/HMDB0001848	6.48	https://hmdb.ca/metabolites/HMDB0001848	33.39	https://hmdb.ca/metabolites/HMDB0001848	1	https://hmdb.ca/metabolites/HMDB0001848	0	https://hmdb.ca/metabolites/HMDB0001848		-5.327	-4.886	-1.443	4.886	1.443	3.1645	1.7215	0.791125	1.114		90.2452
Indoprofen	https://pubchem.ncbi.nlm.nih.gov/compound/3718	2-[4-(3-oxo-1H-isoindol-2-yl)phenyl]propanoic acid	https://pubchem.ncbi.nlm.nih.gov/compound/3718#section=Names-and-Identifiers	31842-01-0	https://pubchem.ncbi.nlm.nih.gov/compound/3718#section=Molecular-Formula	C17H15NO3	17	15	1	3	0	0	CC(C1=CC=C(C=C1)N2CC3=CC=CC=C3C2=O)C(=O)O	https://pubchem.ncbi.nlm.nih.gov/compound/3718#section=InChI-Key	InChI=1S/C17H15NO3/c1-11(17(20)21)12-6-8-14(9-7-12)18-10-13-4-2-3-5-15(13)16(18)19/h2-9,11H,10H2,1H3,(H,20,21)	https://pubchem.ncbi.nlm.nih.gov/compound/3718#section=InChI-Key	281.3	5.8	http://microelectrochemalexbaeza.com/wp-content/uploads/2015/05/pKaFarmacos-BD_BEUFE.pdf	2.86	https://www.drugbank.ca/drugs/DB08951	-3.3	https://www.drugbank.ca/drugs/DB08951	57.61	https://www.drugbank.ca/drugs/DB08951	30.24	https://www.drugbank.ca/drugs/DB08951	3	https://www.drugbank.ca/drugs/DB08951	1	https://www.drugbank.ca/drugs/DB08951		-6.117	-5.758	-2.669	5.758	2.669	4.2135	1.5445	1.05337	0.902072		88.8228
Indoramin	https://pubchem.ncbi.nlm.nih.gov/compound/33625	N-[1-[2-(1H-indol-3-yl)ethyl]piperidin-4-yl]benzamide	https://pubchem.ncbi.nlm.nih.gov/compound/33625#section=Names-and-Identifiers	#VALUE!	https://pubchem.ncbi.nlm.nih.gov/compound/33625#section=Molecular-Formula	C22H25N3O	22	25	3	1	0	0	C1CN(CCC1NC(=O)C2=CC=CC=C2)CCC3=CNC4=CC=CC=C43	https://pubchem.ncbi.nlm.nih.gov/compound/33625#section=InChI-Key	InChI=1S/C22H25N3O/c26-22(17-6-2-1-3-7-17)24-19-11-14-25(15-12-19)13-10-18-16-23-21-9-5-4-8-20(18)21/h1-9,16,19,23H,10-15H2,(H,24,26)	https://pubchem.ncbi.nlm.nih.gov/compound/33625#section=InChI-Key	347.5	7.7	https://pubchem.ncbi.nlm.nih.gov/compound/33625#section=Chemical-and-Physical-Properties	3.19	https://www.drugbank.ca/drugs/DB08950	-4.6	https://www.drugbank.ca/drugs/DB08950	48.13	https://www.drugbank.ca/drugs/DB08950	40.72	https://www.drugbank.ca/drugs/DB08950	2	https://www.drugbank.ca/drugs/DB08950	2	https://www.drugbank.ca/drugs/DB08950		-5.491	-5.138	-2.114	5.138	2.114	3.626	1.512	0.9065	1.11574		91.1926
Isocarboxazid	https://pubchem.ncbi.nlm.nih.gov/compound/3759	N'-benzyl-5-methyl-1,2-oxazole-3-carbohydrazide	https://pubchem.ncbi.nlm.nih.gov/compound/3759#section=Names-and-Identifiers	59-63-2	https://pubchem.ncbi.nlm.nih.gov/compound/3759#section=Names-and-Identifiers	C12H13N3O2	12	13	3	2	0	0	CC1=CC(=NO1)C(=O)NNCC2=CC=CC=C2	https://pubchem.ncbi.nlm.nih.gov/compound/3759#section=Canonical-SMILES	InChI=1S/C12H13N3O2/c1-9-7-11(15-17-9)12(16)14-13-8-10-5-3-2-4-6-10/h2-7,13H,8H2,1H3,(H,14,16)	https://pubchem.ncbi.nlm.nih.gov/compound/3759#section=Canonical-SMILES	231.25	10.4	http://microelectrochemalexbaeza.com/wp-content/uploads/2015/05/pKaFarmacos-BD_BEUFE.pdf	1.43	https://hmdb.ca/metabolites/HMDB0015377	-3	https://hmdb.ca/metabolites/HMDB0015377	67.16	https://hmdb.ca/metabolites/HMDB0015377	24.51	https://hmdb.ca/metabolites/HMDB0015377	3	https://hmdb.ca/metabolites/HMDB0015377	2	https://hmdb.ca/metabolites/HMDB0015377		-6.019	-5.76	-2.18	5.76	2.18	3.97	1.79	0.9925	0.846369		89.9593
Isoniazid	https://pubchem.ncbi.nlm.nih.gov/compound/3767	pyridine-4-carbohydrazide	https://pubchem.ncbi.nlm.nih.gov/compound/3767#section=Names-and-Identifiers	54-85-3	https://pubchem.ncbi.nlm.nih.gov/compound/3767#section=Names-and-Identifiers	C6H7N3O	6	7	3	1	0	0	C1=CN=CC=C1C(=O)NN	https://pubchem.ncbi.nlm.nih.gov/compound/3767#section=Canonical-SMILES	InChI=1S/C6H7N3O/c7-9-6(10)5-1-3-8-4-2-5/h1-4H,7H2,(H,9,10)	https://pubchem.ncbi.nlm.nih.gov/compound/3767#section=Canonical-SMILES	137.14	1.82	https://pubchem.ncbi.nlm.nih.gov/compound/3767#section=pH	-0.7	https://pubchem.ncbi.nlm.nih.gov/compound/3767#section=Octanol-Water-Partition-Coefficient	0.01	https://pubchem.ncbi.nlm.nih.gov/compound/3767#section=Octanol-Water-Partition-Coefficient	68.01	https://www.drugbank.ca/drugs/DB00951	13.21	https://www.drugbank.ca/drugs/DB00951	3	https://pubchem.ncbi.nlm.nih.gov/compound/3767#section=Chemical-and-Physical-Properties	2	https://pubchem.ncbi.nlm.nih.gov/compound/3767#section=Chemical-and-Physical-Properties		-6.544	-6.088	-2.67	6.088	2.67	4.379	1.709	1.09475	0.766823	75.4	85.5981
Isoproterenol	https://pubchem.ncbi.nlm.nih.gov/compound/3779	4- [1-hidroxi-2- (propan-2-ilamino) etil] benceno-1,2-diol	https://pubchem.ncbi.nlm.nih.gov/compound/3779#section=Names-and-Identifiers	7683-59-2	https://pubchem.ncbi.nlm.nih.gov/compound/3779#section=Names-and-Identifiers	C 11 H 17 N O 3	11	17	1	3	0	0	CC(C)NCC(C1=CC(=C(C=C1)O)O)O	https://pubchem.ncbi.nlm.nih.gov/compound/3779#section=Names-and-Identifiers	InChI = 1S / C11H17NO3 / c1-7 (2) 12-6-11 (15) 8-3-4-9 (13) 10 (14) 5-8 / h3-5,7,11-15H, 6H2, 1-2H3	https://pubchem.ncbi.nlm.nih.gov/compound/3779#section=Names-and-Identifiers	211,26	9.81	https://hmdb.ca/metabolites/HMDB0015197	1.4	https://hmdb.ca/metabolites/HMDB0015197	-1.6	https://hmdb.ca/metabolites/HMDB0015197	72.72	https://hmdb.ca/metabolites/HMDB0015197	23.04	https://hmdb.ca/metabolites/HMDB0015197	4	https://hmdb.ca/metabolites/HMDB0015197	4	https://hmdb.ca/metabolites/HMDB0015197		-5.952	-5.468	-1.325	5.468	1.325	3.3965	2.0715	0.849125	0.86978		88.3745
Isoxsuprine	https://www.drugbank.ca/drugs/DB08941	4 - [(1 S , 2 R ) -1-hidroxi-2 - [[(2 R ) -1-fenoxipropan-2-il] amino] propil] fenol	https://pubchem.ncbi.nlm.nih.gov/compound/11779629#section=Computed-Descriptors	395-28-8	https://pubchem.ncbi.nlm.nih.gov/compound/11779629#section=Molecular-Formula	C 18 H 23 N O 3	18	23	1	3	0	0	CC(COC1=CC=CC=C1)NC(C)C(C2=CC=C(C=C2)O)O	https://pubchem.ncbi.nlm.nih.gov/compound/11779629#section=Molecular-Formula	InChI = 1S / C18H23NO3 / c1-13 (12-22-17-6-4-3-5-7-17) 19-14 (2) 18 (21) 15-8-10-16 (20) 11- 9-15 / h3-11,13-14,18-21H, 12H2,1-2H3 / t13-, 14-, 18- / m1 / s1	https://pubchem.ncbi.nlm.nih.gov/compound/11779629#section=Molecular-Formula	301,4	9.65	https://www.drugbank.ca/drugs/DB08941	2.56	https://www.drugbank.ca/drugs/DB08941	-3.8	https://www.drugbank.ca/drugs/DB08941	-3.8	https://www.drugbank.ca/drugs/DB08941	34.12	https://www.drugbank.ca/drugs/DB08941	4	https://www.drugbank.ca/drugs/DB08941	3	https://www.drugbank.ca/drugs/DB08941		-5.812	-5.771	-1.512	5.771	1.512	3.6415	2.1295	0.910375	0.788565		88.4839
Kanamycin	https://pubchem.ncbi.nlm.nih.gov/compound/6032	(2R,3S,4S,5R,6R)-2-(aminomethyl)-6-[(1R,2R,3S,4R,6S)-4,6-diamino-3-[(2S,3R,4S,5S,6R)-4-amino-3,5-dihydroxy-6-(hydroxymethyl)oxan-2-yl]oxy-2-hydroxycyclohexyl]oxyoxane-3,4,5-triol	https://pubchem.ncbi.nlm.nih.gov/compound/6032#section=Names-and-Identifiers	59-01-8	https://pubchem.ncbi.nlm.nih.gov/compound/6032#section=Names-and-Identifiers	C18H36N4O11	18	36	4	11	0	0	C1C(C(C(C(C1N)OC2C(C(C(C(O2)CN)O)O)O)O)OC3C(C(C(C(O3)CO)O)N)O)N	https://pubchem.ncbi.nlm.nih.gov/compound/6032#section=Names-and-Identifiers	InChI=1S/C18H36N4O11/c19-2-6-10(25)12(27)13(28)18(30-6)33-16-5(21)1-4(20)15(14(16)29)32-17-11(26)8(22)9(24)7(3-23)31-17/h4-18,23-29H,1-3,19-22H2/t4-,5+,6-,7-,8+,9-,10-,11-,12+,13-,14-,15+,16-,17-,18-/m1/s1	https://pubchem.ncbi.nlm.nih.gov/compound/6032#section=Names-and-Identifiers	484.5	7.2	http://microelectrochemalexbaeza.com/wp-content/uploads/2015/05/pKaFarmacos-BD_BEUFE.pdf	-7.1	https://www.drugbank.ca/drugs/DB01172	-0.72	https://www.drugbank.ca/drugs/DB01172	282.61	https://www.drugbank.ca/drugs/DB01172	47.57	https://www.drugbank.ca/drugs/DB01172	15	https://www.drugbank.ca/drugs/DB01172	11	https://www.drugbank.ca/drugs/DB01172		-6.031	-5.852	4.514	5.852	-4.514	0.669	5.183	0.16725	0.610747	90.96	88.6675
Levodopa	https://pubchem.ncbi.nlm.nih.gov/compound/6047	(2S)-2-amino-3-(3,4-dihydroxyphenyl)propanoic acid	https://pubchem.ncbi.nlm.nih.gov/compound/6047#section=Names-and-Identifiers	59-92-7	https://pubchem.ncbi.nlm.nih.gov/compound/6047#section=Other-Identifiers	C9H11NO4	9	11	1	4	0	0	C1=CC(=C(C=C1CC(C(=O)O)N)O)O	https://pubchem.ncbi.nlm.nih.gov/compound/6047#section=Other-Identifiers	InChI=1S/C9H11NO4/c10-6(9(13)14)3-5-1-2-7(11)8(12)4-5/h1-2,4,6,11-12H,3,10H2,(H,13,14)/t6-/m0/s1	https://pubchem.ncbi.nlm.nih.gov/compound/6047#section=Other-Identifiers	197.19	2.32	https://pubchem.ncbi.nlm.nih.gov/compound/6047#section=Dissociation-Constants	0.05	https://www.chemeo.com/cid/46-030-7/Levodopa.pdf	-1.8	https://www.drugbank.ca/drugs/DB01235	103.78	https://www.drugbank.ca/drugs/DB01235	18.91	https://www.drugbank.ca/drugs/DB01235	5	https://www.drugbank.ca/drugs/DB01235	4	https://www.drugbank.ca/drugs/DB01235		-6.198	-5.861	-1.714	5.861	1.714	3.7875	2.0735	0.946875	0.774656		84.8458
Levomepromazine	https://hmdb.ca/metabolites/HMDB0015474	[(2R)-3-(2-methoxy-10H-phenothiazin-10-yl)-2-methylpropyl]dimethylamine	https://hmdb.ca/metabolites/HMDB0015474	60-99-1	https://hmdb.ca/metabolites/HMDB0015474	C19H24N2OS	19	24	2	1	1	0	CC(CN1C2=CC=CC=C2SC3=C1C=C(C=C3)OC)CN(C)C	https://pubchem.ncbi.nlm.nih.gov/compound/72287#section=InChI-Key	InChI=1S/C19H24N2OS/c1-14(12-20(2)3)13-21-16-7-5-6-8-18(16)23-19-10-9-15(22-4)11-17(19)21/h5-11,14H,12-13H2,1-4H3/t14-/m1/s1	https://pubchem.ncbi.nlm.nih.gov/compound/72287#section=InChI-Key	328.5	9.2	http://microelectrochemalexbaeza.com/wp-content/uploads/2015/05/pKaFarmacos-BD_BEUFE.pdf	4.68	https://hmdb.ca/metabolites/HMDB0015474	-4.8	https://hmdb.ca/metabolites/HMDB0015474	15.71	https://hmdb.ca/metabolites/HMDB0015474	36.77	https://hmdb.ca/metabolites/HMDB0015474	3	https://hmdb.ca/metabolites/HMDB0015474	0	https://hmdb.ca/metabolites/HMDB0015474		-5.322	-4.659	-1.484	4.659	1.484	3.0715	1.5875	0.767875	1.23732		91.8166
Levorphanol	https://hmdb.ca/metabolites/HMDB0014992	(1R,9R,10R)-17-methyl-17-azatetracyclo[7.5.3.01,10.02,7]heptadeca-2(7),3,5-trien-4-ol	https://pubchem.ncbi.nlm.nih.gov/compound/5359272#section=Names-and-Identifiers	77-07-6	https://pubchem.ncbi.nlm.nih.gov/compound/5359272#section=Names-and-Identifiers	C17H23NO	17	23	1	1	0	0	CN1CCC23CCCCC2C1CC4=C3C=C(C=C4)O	https://pubchem.ncbi.nlm.nih.gov/compound/5359272#section=InChI	InChI=1S/C17H23NO/c1-18-9-8-17-7-3-2-4-14(17)16(18)10-12-5-6-13(19)11-15(12)17/h5-6,11,14,16,19H,2-4,7-10H2,1H3/t14-,16+,17+/m0/s1	https://pubchem.ncbi.nlm.nih.gov/compound/5359272#section=InChI	257.37	8.9	http://microelectrochemalexbaeza.com/wp-content/uploads/2015/05/pKaFarmacos-BD_BEUFE.pdf	2.9	https://hmdb.ca/metabolites/HMDB0014992	-3.2	https://hmdb.ca/metabolites/HMDB0014992	23.47	https://hmdb.ca/metabolites/HMDB0014992	29.84	https://hmdb.ca/metabolites/HMDB0014992	2	https://hmdb.ca/metabolites/HMDB0014992	1	https://hmdb.ca/metabolites/HMDB0014992		-5.632	-5.007	-1.357	5.007	1.357	3.182	1.825	0.7955	1.04603		89.0014
Lidocaine	https://www.drugbank.ca/drugs/DB00281	2-(diethylamino)-N-(2,6-dimethylphenyl)acetamide	https://www.drugbank.ca/drugs/DB00281	137-58-6	https://www.drugbank.ca/drugs/DB00281	C14H22N2O	14	22	2	1	0	0	CCN(CC)CC(=O)NC1=C(C)C=CC=C1C	https://www.drugbank.ca/drugs/DB00281	InChI=1S/C14H22N2O/c1-5-16(6-2)10-13(17)15-14-11(3)8-7-9-12(14)4/h7-9H,5-6,10H2,1-4H3,(H,15,17)	https://www.drugbank.ca/drugs/DB00281	234.337	7.9	http://microelectrochemalexbaeza.com/wp-content/uploads/2015/05/pKaFarmacos-BD_BEUFE.pdf	2.44	https://www.drugbank.ca/drugs/DB00281	-1.76	https://www.drugbank.ca/drugs/DB00281	32.34	https://www.drugbank.ca/drugs/DB00281	27.77	https://www.drugbank.ca/drugs/DB00281	2	https://www.drugbank.ca/drugs/DB00281	1	https://www.drugbank.ca/drugs/DB00281		-5.847	-5.554	-1.441	5.554	1.441	3.4975	2.0565	0.874375	0.851568		87.5118	89.55
Lincomycin	https://pubchem.ncbi.nlm.nih.gov/compound/3000540	(2S,4R)-N-[(1R,2R)-2-hydroxy-1-[(2R,3R,4S,5R,6R)-3,4,5-trihydroxy-6-methylsulfanyloxan-2-yl]propyl]-1-methyl-4-propylpyrrolidine-2-carboxamide	https://pubchem.ncbi.nlm.nih.gov/compound/3000540#section=Names-and-Identifiers	154-21-2	https://pubchem.ncbi.nlm.nih.gov/compound/3000540#section=Molecular-Formula	C18H34N2O6S	18	34	2	6	1	0	CCCC1CC(N(C1)C)C(=O)NC(C2C(C(C(C(O2)SC)O)O)O)C(C)O	https://pubchem.ncbi.nlm.nih.gov/compound/3000540#section=Molecular-Formula	InChI=1S/C18H34N2O6S/c1-5-6-10-7-11(20(3)8-10)17(25)19-12(9(2)21)16-14(23)13(22)15(24)18(26-16)27-4/h9-16,18,21-24H,5-8H2,1-4H3,(H,19,25)/t9-,10-,11+,12-,13+,14-,15-,16-,18-/m1/s1	https://pubchem.ncbi.nlm.nih.gov/compound/3000540#section=Molecular-Formula	406.5	7.5	http://microelectrochemalexbaeza.com/wp-content/uploads/2015/05/pKaFarmacos-BD_BEUFE.pdf	-0.32	https://hmdb.ca/metabolites/HMDB0015564	-1.1	https://hmdb.ca/metabolites/HMDB0015564	122.49	https://hmdb.ca/metabolites/HMDB0015564	43.72	https://hmdb.ca/metabolites/HMDB0015564	7	https://hmdb.ca/metabolites/HMDB0015564	5	https://hmdb.ca/metabolites/HMDB0015564		-6.08	-5.41	-0.556	5.41	0.556	2.983	2.427	0.74575	0.827565		85.9972
Mecamylamine	https://pubchem.ncbi.nlm.nih.gov/compound/4032	N,2,3,3-tetramethylbicyclo[2.2.1]heptan-2-amine	https://pubchem.ncbi.nlm.nih.gov/compound/4032#section=Molecular-Formula	60-40-2	https://pubchem.ncbi.nlm.nih.gov/compound/4032#section=Molecular-Formula	C11H21N	11	21	1	0	0	0	CC1(C2CCC(C2)C1(C)NC)C	https://pubchem.ncbi.nlm.nih.gov/compound/4032#section=InChI	InChI=1S/C11H21N/c1-10(2)8-5-6-9(7-8)11(10,3)12-4/h8-9,12H,5-7H2,1-4H3	https://pubchem.ncbi.nlm.nih.gov/compound/4032#section=InChI	167.29	11.2	http://microelectrochemalexbaeza.com/wp-content/uploads/2015/05/pKaFarmacos-BD_BEUFE.pdf	2.37	https://hmdb.ca/metabolites/HMDB0014795	-3.1	https://hmdb.ca/metabolites/HMDB0014795	12.03	https://hmdb.ca/metabolites/HMDB0014795	20.74	https://hmdb.ca/metabolites/HMDB0014795	1	https://hmdb.ca/metabolites/HMDB0014795	1	https://hmdb.ca/metabolites/HMDB0014795		-6.902	-5.424	5.057	5.424	-5.057	0.1835	5.2405	0.045875	0.650367		88.3205
Mefenamic acid	https://pubchem.ncbi.nlm.nih.gov/compound/4044	2-(2,3-dimethylanilino)benzoic acid	https://pubchem.ncbi.nlm.nih.gov/compound/4044#section=Names-and-Identifiers	61-68-7	https://pubchem.ncbi.nlm.nih.gov/compound/4044#section=Names-and-Identifiers	C15H15NO2	15	15	1	2	0	0	CC1=C(C(=CC=C1)NC2=CC=CC=C2C(=O)O)C	https://pubchem.ncbi.nlm.nih.gov/compound/4044#section=InChI	InChI=1S/C15H15NO2/c1-10-6-5-9-13(11(10)2)16-14-8-4-3-7-12(14)15(17)18/h3-9,16H,1-2H3,(H,17,18)	https://pubchem.ncbi.nlm.nih.gov/compound/4044#section=InChI	241.28	4.3	http://microelectrochemalexbaeza.com/wp-content/uploads/2015/05/pKaFarmacos-BD_BEUFE.pdf	5.12	https://www.drugbank.ca/drugs/DB00784	-3.78	https://www.drugbank.ca/drugs/DB00784	49.33	https://www.drugbank.ca/drugs/DB00784	49.33	https://www.drugbank.ca/drugs/DB00784	3	https://www.drugbank.ca/drugs/DB00784	2	https://www.drugbank.ca/drugs/DB00784		-6.437	-5.44	-2.483	5.44	2.483	3.9615	1.4785	0.990375	1.02756	95	89.1501
Mephentermine	https://www.drugbank.ca/drugs/DB01365	N,2-dimethyl-1-phenylpropan-2-amine	https://pubchem.ncbi.nlm.nih.gov/compound/3677#section=Names-and-Identifiers	100-92-5	https://pubchem.ncbi.nlm.nih.gov/compound/3677#section=Molecular-Formula	C11H17N	11	17	1	0	0	0	CC(C)(CC1=CC=CC=C1)NC	https://pubchem.ncbi.nlm.nih.gov/compound/3677#section=IUPAC-Name	InChI=1S/C11H17N/c1-11(2,12-3)9-10-7-5-4-6-8-10/h4-8,12H,9H2,1-3H3	https://pubchem.ncbi.nlm.nih.gov/compound/3677#section=IUPAC-Name	163.26	10.3	https://pubchem.ncbi.nlm.nih.gov/compound/3677#section=Chemical-and-Physical-Properties	2.52	https://www.drugbank.ca/drugs/DB01365	-2.6	https://www.drugbank.ca/drugs/DB01365	12.03	https://www.drugbank.ca/drugs/DB01365	19.79	https://www.drugbank.ca/drugs/DB01365	1	https://pubchem.ncbi.nlm.nih.gov/compound/3677#section=Chemical-and-Physical-Properties	1	https://pubchem.ncbi.nlm.nih.gov/compound/3677#section=Chemical-and-Physical-Properties		-6.366	-5.584	-1.366	5.584	1.366	3.475	2.109	0.86875	0.835704		88.6421
Meperidine	https://pubchem.ncbi.nlm.nih.gov/compound/4058	ethyl 1-methyl-4-phenylpiperidine-4-carboxylate	https://pubchem.ncbi.nlm.nih.gov/compound/4058	57-42-1	https://pubchem.ncbi.nlm.nih.gov/compound/4058	C15H21NO2	15	21	1	2	0	0	CCOC(=O)C1(CCN(CC1)C)C2=CC=CC=C2	https://pubchem.ncbi.nlm.nih.gov/compound/4058	InChI=1S/C15H21NO2/c1-3-18-14(17)15(9-11-16(2)12-10-15)13-7-5-4-6-8-13/h4-8H,3,9-12H2,1-2H3	https://pubchem.ncbi.nlm.nih.gov/compound/4058	247.33	8.7	http://microelectrochemalexbaeza.com/wp-content/uploads/2015/05/pKaFarmacos-BD_BEUFE.pdf	2.72	https://www.drugbank.ca/drugs/DB00454	-1.89	https://www.drugbank.ca/drugs/DB00454	29.54	https://www.drugbank.ca/drugs/DB00454	28.09	https://www.drugbank.ca/drugs/DB00454	2	https://www.drugbank.ca/drugs/DB00454	0	https://www.drugbank.ca/drugs/DB00454		-6.162	-5.245	-1.577	5.245	1.577	3.411	1.834	0.85275	0.978462		88.8435
Mepivacaine	https://www.drugbank.ca/drugs/DB00961	N-(2,6-dimethylphenyl)-1-methylpiperidine-2-carboxamide	https://pubchem.ncbi.nlm.nih.gov/compound/4062#section=Names-and-Identifiers	96-88-8	https://pubchem.ncbi.nlm.nih.gov/compound/4062#section=Molecular-Formula	C15H22N2O	15	22	2	1	0	0	CC1=C(C(=CC=C1)C)NC(=O)C2CCCCN2C	https://pubchem.ncbi.nlm.nih.gov/compound/4062#section=InChI	InChI=1S/C15H22N2O/c1-11-7-6-8-12(2)14(11)16-15(18)13-9-4-5-10-17(13)3/h6-8,13H,4-5,9-10H2,1-3H3,(H,16,18)	https://pubchem.ncbi.nlm.nih.gov/compound/4062#section=InChI	246.35	7.6	http://microelectrochemalexbaeza.com/wp-content/uploads/2015/05/pKaFarmacos-BD_BEUFE.pdf	1.95	https://www.drugbank.ca/drugs/DB00961	-1.55	https://www.drugbank.ca/drugs/DB00961	32.34	https://www.drugbank.ca/drugs/DB00961	28.61	https://www.drugbank.ca/drugs/DB00961	2	https://www.drugbank.ca/drugs/DB00961	1	https://www.drugbank.ca/drugs/DB00961		-5.783	-5.562	-1.456	5.562	1.456	3.509	2.053	0.87725	0.850219		87.3738
Mercaptopurine	https://pubchem.ncbi.nlm.nih.gov/compound/667490	3,7-dihydropurine-6-thione	https://pubchem.ncbi.nlm.nih.gov/compound/667490#section=InChI-Key	50-44-2	https://pubchem.ncbi.nlm.nih.gov/compound/667490#section=InChI-Key	C5H4N4S	5	4	4	0	1	0	C1=NC2=C(N1)C(=S)N=CN2	https://pubchem.ncbi.nlm.nih.gov/compound/667490#section=InChI-Key	InChI=1S/C5H4N4S/c10-5-3-4(7-1-6-3)8-2-9-5/h1-2H,(H2,6,7,8,9,10)	https://pubchem.ncbi.nlm.nih.gov/compound/667490#section=InChI-Key	152.18	7.8	http://microelectrochemalexbaeza.com/wp-content/uploads/2015/05/pKaFarmacos-BD_BEUFE.pdf	0.01	https://www.drugbank.ca/drugs/DB01033	-2.3	https://www.drugbank.ca/drugs/DB01033	53.07	https://www.drugbank.ca/drugs/DB01033	14.04	https://www.drugbank.ca/drugs/DB01033	3	https://www.drugbank.ca/drugs/DB01033	2	https://www.drugbank.ca/drugs/DB01033		-5.421	-5.031	-2.833	5.031	2.833	3.932	1.099	0.983	1.39581		98.6616
Metaproterenol	https://pubchem.ncbi.nlm.nih.gov/compound/4086	5-[1-hydroxy-2-(propan-2-ylamino)ethyl]benzene-1,3-diol	https://pubchem.ncbi.nlm.nih.gov/compound/4086#section=Names-and-Identifiers	0586-06-01	https://pubchem.ncbi.nlm.nih.gov/compound/4086#section=Names-and-Identifiers	C11H17NO3	11	17	1	3	0	0	CC(C)NCC(C1=CC(=CC(=C1)O)O)O	https://pubchem.ncbi.nlm.nih.gov/compound/4086#section=Names-and-Identifiers	InChI=1S/C11H17NO3/c1-7(2)12-6-11(15)8-3-9(13)5-10(14)4-8/h3-5,7,11-15H,6H2,1-2H3	https://pubchem.ncbi.nlm.nih.gov/compound/4086#section=Names-and-Identifiers	211.26	8.84	https://hmdb.ca/metabolites/HMDB0014954	0.21	https://hmdb.ca/metabolites/HMDB0014954	-1.5	https://hmdb.ca/metabolites/HMDB0014954	72.72	https://hmdb.ca/metabolites/HMDB0014954	23.12	https://hmdb.ca/metabolites/HMDB0014954	4	https://hmdb.ca/metabolites/HMDB0014954	4	https://hmdb.ca/metabolites/HMDB0014954		-5.934	-5.724	-1.274	5.724	1.274	3.499	2.225	0.87475	0.786742		87.7744
Methadone	https://pubchem.ncbi.nlm.nih.gov/compound/4095#section=Molecular-Formula	6-(dimethylamino)-4,4-diphenylheptan-3-one	https://pubchem.ncbi.nlm.nih.gov/compound/4095#section=Molecular-Formula	76-99-3	https://pubchem.ncbi.nlm.nih.gov/compound/4095#section=Molecular-Formula	C21H27NO	21	27	1	1	0	0	CCC(=O)C(CC(C)N(C)C)(C1=CC=CC=C1)C2=CC=CC=C2	https://pubchem.ncbi.nlm.nih.gov/compound/4095#section=InChI	InChI=1S/C21H27NO/c1-5-20(23)21(16-17(2)22(3)4,18-12-8-6-9-13-18)19-14-10-7-11-15-19/h6-15,17H,5,16H2,1-4H3	https://pubchem.ncbi.nlm.nih.gov/compound/4095#section=InChI	309.4	8.3	http://microelectrochemalexbaeza.com/wp-content/uploads/2015/05/pKaFarmacos-BD_BEUFE.pdf	3.93	https://hmdb.ca/metabolites/HMDB0014477	-4.7	https://hmdb.ca/metabolites/HMDB0014477	20.31	https://hmdb.ca/metabolites/HMDB0014477	36.29	https://hmdb.ca/metabolites/HMDB0014477	2	https://hmdb.ca/metabolites/HMDB0014477	0	https://hmdb.ca/metabolites/HMDB0014477		-5.857	-4.983	-1.79	4.983	1.79	3.3865	1.5965	0.846625	1.13169		90.81
Methamphetamine	https://pubchem.ncbi.nlm.nih.gov/compound/10836	(2S)-N-methyl-1-phenylpropan-2-amine	https://pubchem.ncbi.nlm.nih.gov/compound/10836#section=Names-and-Identifiers	537-46-2	https://pubchem.ncbi.nlm.nih.gov/compound/10836#section=Names-and-Identifiers	C10H15N	10	15	1	0	0	0	CC(CC1=CC=CC=C1)NC	https://pubchem.ncbi.nlm.nih.gov/compound/10836#section=InChI	InChI=1S/C10H15N/c1-9(11-2)8-10-6-4-3-5-7-10/h3-7,9,11H,8H2,1-2H3/t9-/m0/s1	https://pubchem.ncbi.nlm.nih.gov/compound/10836#section=InChI	149.23	9.5	http://microelectrochemalexbaeza.com/wp-content/uploads/2015/05/pKaFarmacos-BD_BEUFE.pdf	2.07	https://www.drugbank.ca/drugs/DB01577	-2.2	https://www.drugbank.ca/drugs/DB01577	12.03	https://www.drugbank.ca/drugs/DB01577	18.04	https://www.drugbank.ca/drugs/DB01577	1	https://www.drugbank.ca/drugs/DB01577	1	https://www.drugbank.ca/drugs/DB01577		-6.394	-5.605	-1.37	5.605	1.37	3.4875	2.1175	0.871875	0.829398		88.2199
Methapyrilene	https://pubchem.ncbi.nlm.nih.gov/compound/4098	N,N-dimethyl-N'-pyridin-2-yl-N'-(thiophen-2-ylmethyl)ethane-1,2-diamine	https://pubchem.ncbi.nlm.nih.gov/compound/4098#section=Names-and-Identifiers	91-80-5	https://pubchem.ncbi.nlm.nih.gov/compound/4098#section=Names-and-Identifiers	C14H19N3S	14	19	3	0	1	0	CN(C)CCN(CC1=CC=CS1)C2=CC=CC=N2	https://pubchem.ncbi.nlm.nih.gov/compound/4098#section=InChI	InChI=1S/C14H19N3S/c1-16(2)9-10-17(12-13-6-5-11-18-13)14-7-3-4-8-15-14/h3-8,11H,9-10,12H2,1-2H3	https://pubchem.ncbi.nlm.nih.gov/compound/4098#section=InChI	261.39	8.85	https://www.drugbank.ca/drugs/DB04819	2.87	https://www.drugbank.ca/drugs/DB04819	-2.64	https://www.drugbank.ca/drugs/DB04819	19.37	https://www.drugbank.ca/drugs/DB04819	29.54	https://www.drugbank.ca/drugs/DB04819	3	https://www.drugbank.ca/drugs/DB04819	0	https://www.drugbank.ca/drugs/DB04819		-5.387	-5.076	-1.696	5.076	1.696	3.386	1.69	0.8465	1.06923		90.0799
Methaqualone	https://pubchem.ncbi.nlm.nih.gov/compound/6292	2-methyl-3-(2-methylphenyl)quinazolin-4-one	https://pubchem.ncbi.nlm.nih.gov/compound/6292#section=Names-and-Identifiers	72-44-6	https://pubchem.ncbi.nlm.nih.gov/compound/6292#section=Molecular-Formula	C16H14N2O	16	14	2	1	0	0	CC1=CC=CC=C1N2C(=NC3=CC=CC=C3C2=O)C	https://pubchem.ncbi.nlm.nih.gov/compound/6292#section=Molecular-Formula	InChI=1S/C16H14N2O/c1-11-7-3-6-10-15(11)18-12(2)17-14-9-5-4-8-13(14)16(18)19/h3-10H,1-2H3	https://pubchem.ncbi.nlm.nih.gov/compound/6292#section=Molecular-Formula	250.29	2.5	http://microelectrochemalexbaeza.com/wp-content/uploads/2015/05/pKaFarmacos-BD_BEUFE.pdf	3.17	https://www.drugbank.ca/drugs/DB04833	-3.8	https://www.drugbank.ca/drugs/DB04833	32.67	https://www.drugbank.ca/drugs/DB04833	27.32	https://www.drugbank.ca/drugs/DB04833	2	https://pubchem.ncbi.nlm.nih.gov/compound/6292#section=Chemical-and-Physical-Properties	0	https://pubchem.ncbi.nlm.nih.gov/compound/6292#section=Chemical-and-Physical-Properties		-6.01	-5.894	-2.207	5.894	2.207	4.0505	1.8435	1.01262	0.799973		85.5814
Metharbital	https://pubchem.ncbi.nlm.nih.gov/compound/4099	5,5-diethyl-1-methyl-1,3-diazinane-2,4,6-trione	https://pubchem.ncbi.nlm.nih.gov/compound/4099#section=Molecular-Formula	50-11-3	https://pubchem.ncbi.nlm.nih.gov/compound/4099#section=Molecular-Formula	C9H14N2O3	9	14	2	3	0	0	CCC1(C(=O)NC(=O)N(C1=O)C)CC	https://pubchem.ncbi.nlm.nih.gov/compound/4099#section=InChI	InChI=1S/C9H14N2O3/c1-4-9(5-2)6(12)10-8(14)11(3)7(9)13/h4-5H2,1-3H3,(H,10,12,14)	https://pubchem.ncbi.nlm.nih.gov/compound/4099#section=InChI	198.22	8.2	https://pubchem.ncbi.nlm.nih.gov/compound/4099#section=Chemical-and-Physical-Properties	1.15	https://www.drugbank.ca/drugs/DB00463	1.15	https://www.drugbank.ca/drugs/DB00463	1.15	https://www.drugbank.ca/drugs/DB00463	19.6	https://www.drugbank.ca/drugs/DB00463	3	https://www.drugbank.ca/drugs/DB00463	1	https://www.drugbank.ca/drugs/DB00463		-6.952	-6.581	-2.33	6.581	2.33	4.4555	2.1255	1.11388	0.598565		88.7894
Methazolamide	https://pubchem.ncbi.nlm.nih.gov/compound/4100	N-(3-methyl-5-sulfamoyl-1,3,4-thiadiazol-2-ylidene)acetamide	https://pubchem.ncbi.nlm.nih.gov/compound/4100#section=IUPAC-Name	554-57-4	https://pubchem.ncbi.nlm.nih.gov/compound/4100#section=IUPAC-Name	C5H8N4O3S2	5	8	4	3	2	0	CC(=O)N=C1N(N=C(S1)S(=O)(=O)N)C	https://pubchem.ncbi.nlm.nih.gov/compound/4100#section=IUPAC-Name	InChI=1S/C5H8N4O3S2/c1-3(10)7-4-9(2)8-5(13-4)14(6,11)12/h1-2H3,(H2,6,11,12)	https://pubchem.ncbi.nlm.nih.gov/compound/4100#section=IUPAC-Name	236.3	7.3	https://pubchem.ncbi.nlm.nih.gov/compound/4099#section=Chemical-and-Physical-Properties	0.13	https://www.drugbank.ca/drugs/DB00703	-1.83	https://www.drugbank.ca/drugs/DB00703	105.19	https://www.drugbank.ca/drugs/DB00703	20.99	https://www.drugbank.ca/drugs/DB00703	6	https://www.drugbank.ca/drugs/DB00703	1	https://www.drugbank.ca/drugs/DB00703		-6.839	-6.393	-3.206	6.393	3.206	4.7995	1.5935	1.19988	0.690461		88.4914
Methenamine	https://pubchem.ncbi.nlm.nih.gov/compound/4101	1,3,5,7-tetrazatricyclo[3.3.1.13,7]decane	https://pubchem.ncbi.nlm.nih.gov/compound/4101#section=Molecular-Formula	100-97-0	https://pubchem.ncbi.nlm.nih.gov/compound/4101#section=Molecular-Formula	C6H12N4	6	12	4	0	0	0	C1N2CN3CN1CN(C2)C3	https://pubchem.ncbi.nlm.nih.gov/compound/4101#section=Molecular-Formula	InChI=1S/C6H12N4/c1-7-2-9-4-8(1)5-10(3-7)6-9/h1-6H2	https://pubchem.ncbi.nlm.nih.gov/compound/4101#section=Molecular-Formula	140.19	4.9	https://pubchem.ncbi.nlm.nih.gov/compound/4099#section=Chemical-and-Physical-Properties	0.39	https://www.drugbank.ca/drugs/DB06799	0.74	https://www.drugbank.ca/drugs/DB06799	12.96	https://www.drugbank.ca/drugs/DB06799	14.25	https://www.drugbank.ca/drugs/DB06799	4	https://www.drugbank.ca/drugs/DB06799	0	https://www.drugbank.ca/drugs/DB06799		-5.338	-5.338	6.799	5.338	-6.799	-0.7305	6.0685	-0.182625	0.636937		85.5605
Methicillin	https://pubchem.ncbi.nlm.nih.gov/compound/6087	(2S,5R,6R)-6-[(2,6-dimethoxybenzoyl)amino]-3,3-dimethyl-7-oxo-4-thia-1-azabicyclo[3.2.0]heptane-2-carboxylic acid	https://pubchem.ncbi.nlm.nih.gov/compound/6087#section=Names-and-Identifiers	61-32-5	https://pubchem.ncbi.nlm.nih.gov/compound/6087#section=Names-and-Identifiers	C17H20N2O6S	17	20	2	6	1	0	CC1(C(N2C(S1)C(C2=O)NC(=O)C3=C(C=CC=C3OC)OC)C(=O)O)C	https://pubchem.ncbi.nlm.nih.gov/compound/6087#section=IUPAC-Name	InChI=1S/C17H20N2O6S/c1-17(2)12(16(22)23)19-14(21)11(15(19)26-17)18-13(20)10-8(24-3)6-5-7-9(10)25-4/h5-7,11-12,15H,1-4H3,(H,18,20)(H,22,23)/t11-,12+,15-/m1/s1	https://pubchem.ncbi.nlm.nih.gov/compound/6087#section=IUPAC-Name	380.4	2.8	https://pubchem.ncbi.nlm.nih.gov/compound/4099#section=Chemical-and-Physical-Properties	1.22	https://www.drugbank.ca/drugs/DB01603	-3.1	https://www.drugbank.ca/drugs/DB01603	105.17	https://www.drugbank.ca/drugs/DB01603	37.27	https://www.drugbank.ca/drugs/DB01603	6	https://www.drugbank.ca/drugs/DB01603	2	https://www.drugbank.ca/drugs/DB01603		-6.039	-5.975	-2.147	5.975	2.147	4.061	1.914	1.01525	0.767764		85.5632
Methylphenidate	https://pubchem.ncbi.nlm.nih.gov/compound/4158	methyl 2-phenyl-2-piperidin-2-ylacetate	https://pubchem.ncbi.nlm.nih.gov/compound/4158#section=Molecular-Formula	113-45-1	https://pubchem.ncbi.nlm.nih.gov/compound/4158#section=Molecular-Formula	C14H19NO2	14	19	1	2	0	0	COC(=O)C(C1CCCCN1)C2=CC=CC=C2	https://pubchem.ncbi.nlm.nih.gov/compound/4158#section=InChI	InChI=1S/C14H19NO2/c1-17-14(16)13(11-7-3-2-4-8-11)12-9-5-6-10-15-12/h2-4,7-8,12-13,15H,5-6,9-10H2,1H3	https://pubchem.ncbi.nlm.nih.gov/compound/4158#section=InChI	233.31	8.8	https://pubchem.ncbi.nlm.nih.gov/compound/4099#section=Chemical-and-Physical-Properties	2.25	https://www.drugbank.ca/drugs/DB00422	-3.1	https://www.drugbank.ca/drugs/DB00422	38.33	https://www.drugbank.ca/drugs/DB00422	26.21	https://www.drugbank.ca/drugs/DB00422	2	https://www.drugbank.ca/drugs/DB00422	1	https://www.drugbank.ca/drugs/DB00422		-6.347	-5.613	-1.624	5.613	1.624	3.6185	1.9945	0.904625	0.847706		88.2625
Methyprylon	https://pubchem.ncbi.nlm.nih.gov/compound/4162	3,3-diethyl-5-methylpiperidine-2,4-dione	https://pubchem.ncbi.nlm.nih.gov/compound/4162#section=Molecular-Formula	125-64-4	https://pubchem.ncbi.nlm.nih.gov/compound/4162#section=Molecular-Formula	C10H17NO2	10	17	1	2	0	0	CCC1(C(=O)C(CNC1=O)C)CC	https://pubchem.ncbi.nlm.nih.gov/compound/4162#section=Computed-Descriptors	InChI=1S/C10H17NO2/c1-4-10(5-2)8(12)7(3)6-11-9(10)13/h7H,4-6H2,1-3H3,(H,11,13)	https://pubchem.ncbi.nlm.nih.gov/compound/4162#section=Computed-Descriptors	183.25	12	https://pubchem.ncbi.nlm.nih.gov/compound/4099#section=Chemical-and-Physical-Properties	0.78	https://www.drugbank.ca/drugs/DB01107	-1.2	https://www.drugbank.ca/drugs/DB01107	46.17	https://www.drugbank.ca/drugs/DB01107	19.95	https://www.drugbank.ca/drugs/DB01107	2	https://www.drugbank.ca/drugs/DB01107	1	https://www.drugbank.ca/drugs/DB01107		-6.182	-5.92	-1.605	5.92	1.605	3.7625	2.1575	0.940625	0.75029		89.8758	89.55
Metisergide	https://www.drugbank.ca/drugs/DB00247	(6aR,9R)-N-(1-hydroxybutan-2-yl)-4,7-dimethyl-6,6a,8,9-tetrahydroindolo[4,3-fg]quinoline-9-carboxamide	https://pubchem.ncbi.nlm.nih.gov/compound/6540428#section=IUPAC-Name	361-37-5	https://pubchem.ncbi.nlm.nih.gov/compound/6540428#section=IUPAC-Name	C21H27N3O2	21	27	3	2	0	0	CCC(CO)NC(=O)C1CN(C2CC3=CN(C4=CC=CC(=C34)C2=C1)C)C	https://pubchem.ncbi.nlm.nih.gov/compound/6540428#section=IUPAC-Name	InChI=1S/C21H27N3O2/c1-4-15(12-25)22-21(26)14-8-17-16-6-5-7-18-20(16)13(10-23(18)2)9-19(17)24(3)11-14/h5-8,10,14-15,19,25H,4,9,11-12H2,1-3H3,(H,22,26)/t14-,15?,19-/m1/s1	https://pubchem.ncbi.nlm.nih.gov/compound/6540428#section=IUPAC-Name	353.5	6.6	http://microelectrochemalexbaeza.com/wp-content/uploads/2015/05/pKaFarmacos-BD_BEUFE.pdf	1.82	https://www.drugbank.ca/drugs/DB00247	-3.2	https://www.drugbank.ca/drugs/DB00247	57.5	https://www.drugbank.ca/drugs/DB00247	40.41	https://www.drugbank.ca/drugs/DB00247	3	https://www.drugbank.ca/drugs/DB00247	2	https://www.drugbank.ca/drugs/DB00247		-5.751	-5.311	-2.295	5.311	2.295	3.803	1.508	0.95075	1.06001		90.3308
Metoprolol	https://pubchem.ncbi.nlm.nih.gov/compound/4171	1-[4-(2-methoxyethyl)phenoxy]-3-(propan-2-ylamino)propan-2-ol	https://pubchem.ncbi.nlm.nih.gov/compound/4171#section=Molecular-Formula	51384-51-1	https://pubchem.ncbi.nlm.nih.gov/compound/4171#section=Molecular-Formula	C15H25NO3	15	25	1	3	0	0	CC(C)NCC(COC1=CC=C(C=C1)CCOC)O	https://pubchem.ncbi.nlm.nih.gov/compound/4171#section=Names-and-Identifiers	InChI=1S/C15H25NO3/c1-12(2)16-10-14(17)11-19-15-6-4-13(5-7-15)8-9-18-3/h4-7,12,14,16-17H,8-11H2,1-3H3	https://pubchem.ncbi.nlm.nih.gov/compound/4171#section=Names-and-Identifiers	267.36	9.7	http://microelectrochemalexbaeza.com/wp-content/uploads/2015/05/pKaFarmacos-BD_BEUFE.pdf	2.15	https://www.drugbank.ca/drugs/DB00264	-2.8	https://www.drugbank.ca/drugs/DB00264	50.72	https://www.drugbank.ca/drugs/DB00264	31.9	https://www.drugbank.ca/drugs/DB00264	4	https://www.drugbank.ca/drugs/DB00264	2	https://www.drugbank.ca/drugs/DB00264		-5.787	-5.584	-1.571	5.584	1.571	3.5775	2.0065	0.894375	0.852853	94	88.6708
Methotrexate	https://pubchem.ncbi.nlm.nih.gov/compound/126941#section=Names-and-Identifiers	(2S)-2-[[4-[(2,4-diaminopteridin-6-yl)methyl-methylamino]benzoyl]amino]pentanedioic acid	https://pubchem.ncbi.nlm.nih.gov/compound/126941#section=Names-and-Identifiers	59-05-2	https://pubchem.ncbi.nlm.nih.gov/compound/126941#section=Names-and-Identifiers	C20H22N8O5	20	22	8	5	0	0	CN(CC1=CN=C2C(=N1)C(=NC(=N2)N)N)C3=CC=C(C=C3)C(=O)NC(CCC(=O)O)C(=O)O	https://pubchem.ncbi.nlm.nih.gov/compound/126941#section=InChI	InChI=1S/C20H22N8O5/c1-28(9-11-8-23-17-15(24-11)16(21)26-20(22)27-17)12-4-2-10(3-5-12)18(31)25-13(19(32)33)6-7-14(29)30/h2-5,8,13H,6-7,9H2,1H3,(H,25,31)(H,29,30)(H,32,33)(H4,21,22,23,26,27)/t13-/m0/s1	https://pubchem.ncbi.nlm.nih.gov/compound/126941#section=InChI	454.4	4.7	https://pubchem.ncbi.nlm.nih.gov/compound/126941#section=Caco2-Permeability	-0.24	https://hmdb.ca/metabolites/HMDB0014703	-3.4	https://hmdb.ca/metabolites/HMDB0014703	210.54	https://hmdb.ca/metabolites/HMDB0014703	44.54	https://hmdb.ca/metabolites/HMDB0014703	12	https://hmdb.ca/metabolites/HMDB0014703	5	https://hmdb.ca/metabolites/HMDB0014703		-5.697	-5.381	-2.885	5.381	2.885	4.133	1.248	1.03325	1.14864		92.3384
Methoxamine	https://pubchem.ncbi.nlm.nih.gov/compound/6082	2-amino-1-(2,5-dimethoxyphenyl)propan-1-ol	https://pubchem.ncbi.nlm.nih.gov/compound/6082#section=Names-and-Identifiers	390-28-3	https://pubchem.ncbi.nlm.nih.gov/compound/6082#section=Names-and-Identifiers	C11H17NO3	11	17	1	3	0	0	CC(C(C1=C(C=CC(=C1)OC)OC)O)N	https://pubchem.ncbi.nlm.nih.gov/compound/6082#section=IUPAC-Name	InChI=1S/C11H17NO3/c1-7(12)11(13)9-6-8(14-2)4-5-10(9)15-3/h4-7,11,13H,12H2,1-3H3	https://pubchem.ncbi.nlm.nih.gov/compound/6082#section=IUPAC-Name	211.26	9.2	https://pubchem.ncbi.nlm.nih.gov/compound/126941#section=Caco2-Permeability	0.57	https://www.drugbank.ca/drugs/DB00723	-1.4	https://www.drugbank.ca/drugs/DB00723	64.71	https://www.drugbank.ca/drugs/DB00723	22.79	https://www.drugbank.ca/drugs/DB00723	4	https://www.drugbank.ca/drugs/DB00723	2	https://www.drugbank.ca/drugs/DB00723		-5.971	-5.06	-1.317	5.06	1.317	3.1885	1.8715	0.797125	1.0183		88.8245
Metronidazole																	171.15	2.6		-0.02		-1.5		83.87		15.82								-6.859	-3.285					1.268	0.539	80	85.651
Metronidazole	https://pubchem.ncbi.nlm.nih.gov/compound/4173	2-(2-methyl-5-nitroimidazol-1-yl)ethanol	https://pubchem.ncbi.nlm.nih.gov/compound/4173#section=Molecular-Formula	443-48-1	https://pubchem.ncbi.nlm.nih.gov/compound/4173#section=Molecular-Formula	C6H9N3O3	6	9	3	3	0	0	CC1=NC=C(N1CCO)[N+](=O)[O-]	https://pubchem.ncbi.nlm.nih.gov/compound/4173#section=IUPAC-Name	InChI=1S/C6H9N3O3/c1-5-7-4-6(9(11)12)8(5)2-3-10/h4,10H,2-3H2,1H3	https://pubchem.ncbi.nlm.nih.gov/compound/4173#section=IUPAC-Name	171.15	2.6	http://microelectrochemalexbaeza.com/wp-content/uploads/2015/05/pKaFarmacos-BD_BEUFE.pdf	-0.02	https://www.drugbank.ca/drugs/DB00916	-1.5	https://www.drugbank.ca/drugs/DB00916	83.87	https://www.drugbank.ca/drugs/DB00916	15.82	https://www.drugbank.ca/drugs/DB00916	4	https://www.drugbank.ca/drugs/DB00916	1	https://www.drugbank.ca/drugs/DB00916		-7.075	-6.69	-3.179	6.69	3.179	4.9345	1.7555	1.23362	0.588294	80	85.6771
Minocycline	https://pubchem.ncbi.nlm.nih.gov/compound/54675783#section=Names-and-Identifiers	(4S,4aS,5aR,12aR)-4,7-bis(dimethylamino)-1,10,11,12a-tetrahydroxy-3,12-dioxo-4a,5,5a,6-tetrahydro-4H-tetracene-2-carboxamide	https://pubchem.ncbi.nlm.nih.gov/compound/54675783#section=Names-and-Identifiers	10118-90-8	https://pubchem.ncbi.nlm.nih.gov/compound/54675783#section=Names-and-Identifiers	C23H27N3O7	23	27	3	7	0	0	CN(C)C1C2CC3CC4=C(C=CC(=C4C(=C3C(=O)C2(C(=C(C1=O)C(=O)N)O)O)O)O)N(C)C	https://pubchem.ncbi.nlm.nih.gov/compound/54675783#section=Computed-Descriptors	InChI=1S/C23H27N3O7/c1-25(2)12-5-6-13(27)15-10(12)7-9-8-11-17(26(3)4)19(29)16(22(24)32)21(31)23(11,33)20(30)14(9)18(15)28/h5-6,9,11,17,27-28,31,33H,7-8H2,1-4H3,(H2,24,32)/t9-,11-,17-,23-/m0/s1	https://pubchem.ncbi.nlm.nih.gov/compound/54675783#section=Computed-Descriptors	457.5	2.3	https://hmdb.ca/metabolites/HMDB0015152	-3.3	https://hmdb.ca/metabolites/HMDB0015152	-2.2	https://hmdb.ca/metabolites/HMDB0015152	164.63	https://hmdb.ca/metabolites/HMDB0015152	45.9	https://hmdb.ca/metabolites/HMDB0015152	9	https://hmdb.ca/metabolites/HMDB0015152	5	https://hmdb.ca/metabolites/HMDB0015152		-5.602	-5.324	-3.42	5.324	3.42	4.372	0.952	1.093	1.38025		97.5884
Molindone	https://pubchem.ncbi.nlm.nih.gov/compound/23897	3-ethyl-2-methyl-5-(morpholin-4-ylmethyl)-1,5,6,7-tetrahydroindol-4-one	https://pubchem.ncbi.nlm.nih.gov/compound/23897#section=Names-and-Identifiers	7416-34-4	https://pubchem.ncbi.nlm.nih.gov/compound/23897#section=Names-and-Identifiers	C16H24N2O2	16	24	2	2	0	0	CCC1=C(NC2=C1C(=O)C(CC2)CN3CCOCC3)C	https://pubchem.ncbi.nlm.nih.gov/compound/23897#section=Names-and-Identifiers	InChI=1S/C16H24N2O2/c1-3-13-11(2)17-14-5-4-12(16(19)15(13)14)10-18-6-8-20-9-7-18/h12,17H,3-10H2,1-2H3	https://pubchem.ncbi.nlm.nih.gov/compound/23897#section=Names-and-Identifiers	276.37	6.9	http://microelectrochemalexbaeza.com/wp-content/uploads/2015/05/pKaFarmacos-BD_BEUFE.pdf	2.04	https://www.drugbank.ca/drugs/DB01618	-2.8	https://www.drugbank.ca/drugs/DB01618	45.33	https://www.drugbank.ca/drugs/DB01618	32	https://www.drugbank.ca/drugs/DB01618	3	https://www.drugbank.ca/drugs/DB01618	1	https://www.drugbank.ca/drugs/DB01618		-5.445	-5.347	-1.571	5.347	1.571	3.459	1.888	0.86475	0.937765		87.589
Nafcillin	https://pubchem.ncbi.nlm.nih.gov/compound/8982	(2S,5R,6R)-6-[(2-ethoxynaphthalene-1-carbonyl)amino]-3,3-dimethyl-7-oxo-4-thia-1-azabicyclo[3.2.0]heptane-2-carboxylic acid	https://pubchem.ncbi.nlm.nih.gov/compound/8982#section=Names-and-Identifiers	147-52-4	https://pubchem.ncbi.nlm.nih.gov/compound/8982#section=InChI	C21H22N2O5S	21	22	2	5	1	0	CCOC1=C(C2=CC=CC=C2C=C1)C(=O)NC3C4N(C3=O)C(C(S4)(C)C)C(=O)O	https://pubchem.ncbi.nlm.nih.gov/compound/8982#section=InChI	InChI=1S/C21H22N2O5S/c1-4-28-13-10-9-11-7-5-6-8-12(11)14(13)17(24)22-15-18(25)23-16(20(26)27)21(2,3)29-19(15)23/h5-10,15-16,19H,4H2,1-3H3,(H,22,24)(H,26,27)/t15-,16+,19-/m1/s1	https://pubchem.ncbi.nlm.nih.gov/compound/8982#section=InChI	414.5	2.7	http://microelectrochemalexbaeza.com/wp-content/uploads/2015/05/pKaFarmacos-BD_BEUFE.pdf	2.29	https://www.drugbank.ca/drugs/DB00607	-4.4	https://www.drugbank.ca/drugs/DB00607	95.94	https://www.drugbank.ca/drugs/DB00607	42.22	https://www.drugbank.ca/drugs/DB00607	5	https://www.drugbank.ca/drugs/DB00607	2	https://www.drugbank.ca/drugs/DB00607		-6.243	-6.083	-2.998	6.083	2.998	4.5405	1.5425	1.13512	0.797245		86.6648
Nalorphine	https://pubchem.ncbi.nlm.nih.gov/compound/5284595	(4R,4aR,7S,7aR,12bS)-3-prop-2-enyl-2,4,4a,7,7a,13-hexahydro-1H-4,12-methanobenzofuro[3,2-e]isoquinoline-7,9-diol	https://pubchem.ncbi.nlm.nih.gov/compound/5284595#section=Names-and-Identifiers	62-67-9	https://pubchem.ncbi.nlm.nih.gov/compound/5284595#section=Names-and-Identifiers	C19H21NO3	19	21	1	3	0	0	C=CCN1CCC23C4C1CC5=C2C(=C(C=C5)O)OC3C(C=C4)O	https://pubchem.ncbi.nlm.nih.gov/compound/5284595#section=IUPAC-Name	InChI=1S/C19H21NO3/c1-2-8-20-9-7-19-12-4-6-15(22)18(19)23-17-14(21)5-3-11(16(17)19)10-13(12)20/h2-6,12-13,15,18,21-22H,1,7-10H2/t12-,13+,15-,18-,19-/m0/s1	https://pubchem.ncbi.nlm.nih.gov/compound/5284595#section=IUPAC-Name	311.4	7.8	http://microelectrochemalexbaeza.com/wp-content/uploads/2015/05/pKaFarmacos-BD_BEUFE.pdf	1.68	https://www.drugbank.ca/drugs/DB11490	-2.4	https://www.drugbank.ca/drugs/DB11490	52.93	https://www.drugbank.ca/drugs/DB11490	33.3	https://www.drugbank.ca/drugs/DB11490	4	https://www.drugbank.ca/drugs/DB11490	2	https://www.drugbank.ca/drugs/DB11490		-5.52	-5.346	-1.38	5.346	1.38	3.363	1.983	0.84075	0.917045		87.5751
Naloxone	https://pubchem.ncbi.nlm.nih.gov/compound/5284596	(4R,4aS,7aR,12bS)-4a,9-dihydroxy-3-prop-2-enyl-2,4,5,6,7a,13-hexahydro-1H-4,12-methanobenzofuro[3,2-e]isoquinolin-7-one	https://pubchem.ncbi.nlm.nih.gov/compound/5284596#section=Names-and-Identifiers	465-65-6	https://pubchem.ncbi.nlm.nih.gov/compound/5284596#section=Molecular-Formula	C19H21NO4	19	21	1	4	0	0	C=CCN1CCC23C4C(=O)CCC2(C1CC5=C3C(=C(C=C5)O)O4)O	https://pubchem.ncbi.nlm.nih.gov/compound/5284596#section=IUPAC-Name	InChI=1S/C19H21NO4/c1-2-8-20-9-7-18-15-11-3-4-12(21)16(15)24-17(18)13(22)5-6-19(18,23)14(20)10-11/h2-4,14,17,21,23H,1,5-10H2/t14-,17+,18+,19-/m1/s1	https://pubchem.ncbi.nlm.nih.gov/compound/5284596#section=IUPAC-Name	327.4	7.94	http://microelectrochemalexbaeza.com/wp-content/uploads/2015/05/pKaFarmacos-BD_BEUFE.pdf	1.62	https://hmdb.ca/metabolites/HMDB0015314	-1.8	https://hmdb.ca/metabolites/HMDB0015314	70	https://hmdb.ca/metabolites/HMDB0015314	33.8	https://hmdb.ca/metabolites/HMDB0015314	5	https://hmdb.ca/metabolites/HMDB0015314	2	https://hmdb.ca/metabolites/HMDB0015314		-5.81	-5.465	-1.717	5.465	1.717	3.591	1.874	0.89775	0.909552		88.2482
Naproxen	https://pubchem.ncbi.nlm.nih.gov/compound/156391	(2S)-2-(6-methoxynaphthalen-2-yl)propanoic acid	https://pubchem.ncbi.nlm.nih.gov/compound/156391#section=Names-and-Identifiers	22204-53-1	https://pubchem.ncbi.nlm.nih.gov/compound/156391#section=Names-and-Identifiers	C14H14O3	14	14	0	3	0	0	CC(C1=CC2=C(C=C1)C=C(C=C2)OC)C(=O)O	https://pubchem.ncbi.nlm.nih.gov/compound/156391#section=InChI	InChI=1S/C14H14O3/c1-9(14(15)16)10-3-4-12-8-13(17-2)6-5-11(12)7-10/h3-9H,1-2H3,(H,15,16)/t9-/m0/s1	https://pubchem.ncbi.nlm.nih.gov/compound/156391#section=InChI	230.26	4.2	http://microelectrochemalexbaeza.com/wp-content/uploads/2015/05/pKaFarmacos-BD_BEUFE.pdf	3.18	https://www.drugbank.ca/drugs/DB00788	-4.16	https://www.drugbank.ca/drugs/DB00788	46.53	https://www.drugbank.ca/drugs/DB00788	24.81	https://www.drugbank.ca/drugs/DB00788	3	https://www.drugbank.ca/drugs/DB00788	1	https://www.drugbank.ca/drugs/DB00788		-6.316	-5.645	-2.515	5.645	2.515	4.08	1.565	1.02	0.932907	93.14	88.0143
Nicotinamide	https://pubchem.ncbi.nlm.nih.gov/compound/936	pyridine-3-carboxamide	https://pubchem.ncbi.nlm.nih.gov/compound/936#section=Names-and-Identifiers	98-92-0	https://pubchem.ncbi.nlm.nih.gov/compound/936#section=Names-and-Identifiers	C6H6N2O	6	6	2	1	0	0	C1=CC(=CN=C1)C(=O)N	https://pubchem.ncbi.nlm.nih.gov/compound/936#section=IUPAC-Name	InChI=1S/C6H6N2O/c7-6(9)5-2-1-3-8-4-5/h1-4H,(H2,7,9)	https://pubchem.ncbi.nlm.nih.gov/compound/936#section=IUPAC-Name	122.12	3.35	https://www.drugbank.ca/drugs/DB02701	-0.37	https://www.drugbank.ca/drugs/DB02701	0.61	https://www.drugbank.ca/drugs/DB02701	55.98	https://www.drugbank.ca/drugs/DB02701	11.71	https://www.drugbank.ca/drugs/DB02701	2	https://www.drugbank.ca/drugs/DB02701	1	https://www.drugbank.ca/drugs/DB02701		-6.631	-6.091	-2.565	6.091	2.565	4.328	1.763	1.082	0.757799	93.6	86.2525
Nitrazepam	https://pubchem.ncbi.nlm.nih.gov/compound/4506	7-nitro-5-phenyl-1,3-dihydro-1,4-benzodiazepin-2-one	https://pubchem.ncbi.nlm.nih.gov/compound/4506#section=Molecular-Formula	146-22-5	https://pubchem.ncbi.nlm.nih.gov/compound/4506#section=Molecular-Formula	C15H11N3O3	15	11	3	3	0	0	C1C(=O)NC2=C(C=C(C=C2)[N+](=O)[O-])C(=N1)C3=CC=CC=C3	https://pubchem.ncbi.nlm.nih.gov/compound/4506#section=IUPAC-Name	InChI=1S/C15H11N3O3/c19-14-9-16-15(10-4-2-1-3-5-10)12-8-11(18(20)21)6-7-13(12)17-14/h1-8H,9H2,(H,17,19)	https://pubchem.ncbi.nlm.nih.gov/compound/4506#section=IUPAC-Name	281.27	10.8	https://www.drugbank.ca/drugs/DB02701	2.25	https://www.drugbank.ca/drugs/DB01595	-3.8	https://www.drugbank.ca/drugs/DB01595	87.28	https://www.drugbank.ca/drugs/DB01595	27.59	https://www.drugbank.ca/drugs/DB01595	4	https://www.drugbank.ca/drugs/DB01595	1	https://www.drugbank.ca/drugs/DB01595		-6.892	-6.638	-3.765	6.638	3.765	5.2015	1.4365	1.30038	0.626001		90.0956
Nitrofurantoin	https://pubchem.ncbi.nlm.nih.gov/compound/6604200	1-[(E)-(5-nitrofuran-2-yl)methylideneamino]imidazolidine-2,4-dione	https://pubchem.ncbi.nlm.nih.gov/compound/6604200#section=Names-and-Identifiers	67-20-9	https://pubchem.ncbi.nlm.nih.gov/compound/6604200#section=Canonical-SMILES	C8H6N4O5	8	6	4	5	0	0	C1C(=O)NC(=O)N1N=CC2=CC=C(O2)[N+](=O)[O-]	https://pubchem.ncbi.nlm.nih.gov/compound/6604200#section=Canonical-SMILES	InChI=1S/C8H6N4O5/c13-6-4-11(8(14)10-6)9-3-5-1-2-7(17-5)12(15)16/h1-3H,4H2,(H,10,13,14)/b9-3+	https://pubchem.ncbi.nlm.nih.gov/compound/6604200#section=Canonical-SMILES	238.16	7.2	https://www.drugbank.ca/drugs/DB02701	-0.47	https://www.drugbank.ca/drugs/DB00698	-2.8	https://www.drugbank.ca/drugs/DB00698	118.05	https://www.drugbank.ca/drugs/DB00698	20.49	https://www.drugbank.ca/drugs/DB00698	5	https://www.drugbank.ca/drugs/DB00698	1	https://www.drugbank.ca/drugs/DB00698		-6.937	-6.456	-3.951	6.456	3.951	5.2035	1.2525	1.30088	0.717166	97.6	89.1571
Novobiocin	https://pubchem.ncbi.nlm.nih.gov/compound/54675769	[(3R,4S,5R,6R)-5-hydroxy-6-[4-hydroxy-3-[[4-hydroxy-3-(3-methylbut-2-enyl)benzoyl]amino]-8-methyl-2-oxochromen-7-yl]oxy-3-methoxy-2,2-dimethyloxan-4-yl] carbamate	https://pubchem.ncbi.nlm.nih.gov/compound/54675769#section=Computed-Descriptors	303-81-1	https://pubchem.ncbi.nlm.nih.gov/compound/54675769#section=Computed-Descriptors	C31H36N2O11	31	36	2	11	0	0	CC1=C(C=CC2=C1OC(=O)C(=C2O)NC(=O)C3=CC(=C(C=C3)O)CC=C(C)C)OC4C(C(C(C(O4)(C)C)OC)OC(=O)N)O	https://pubchem.ncbi.nlm.nih.gov/compound/54675769#section=Computed-Descriptors	InChI=1S/C31H36N2O11/c1-14(2)7-8-16-13-17(9-11-19(16)34)27(37)33-21-22(35)18-10-12-20(15(3)24(18)42-28(21)38)41-29-23(36)25(43-30(32)39)26(40-6)31(4,5)44-29/h7,9-13,23,25-26,29,34-36H,8H2,1-6H3,(H2,32,39)(H,33,37)/t23-,25+,26-,29-/m1/s1	https://pubchem.ncbi.nlm.nih.gov/compound/54675769#section=Computed-Descriptors	612.6	4.3	https://pubchem.ncbi.nlm.nih.gov/compound/54675769#section=Optical-Rotation	3.26	https://hmdb.ca/metabolites/HMDB0015185	-4.8	https://hmdb.ca/metabolites/HMDB0015185	196.1	https://hmdb.ca/metabolites/HMDB0015185	63.97	https://hmdb.ca/metabolites/HMDB0015185	9	https://hmdb.ca/metabolites/HMDB0015185	5	https://hmdb.ca/metabolites/HMDB0015185		-6.07	-5.352	-2.663	5.352	2.663	4.0075	1.3445	1.00188	1.11287		90.886
Orphenadrine	http://microelectrochemalexbaeza.com/wp-content/uploads/2015/05/pKaFarmacos-BD_BEUFE.pdf	N,N-dimethyl-2-[(2-methylphenyl)-phenylmethoxy]ethanamine	https://pubchem.ncbi.nlm.nih.gov/compound/4601#section=Molecular-Formula	83-98-7	https://pubchem.ncbi.nlm.nih.gov/compound/4601#section=Molecular-Formula	C18H23NO	18	23	1	1	0	0	CC1=CC=CC=C1C(C2=CC=CC=C2)OCCN(C)C	https://pubchem.ncbi.nlm.nih.gov/compound/4601#section=Computed-Descriptors	InChI=1S/C18H23NO/c1-15-9-7-8-12-17(15)18(20-14-13-19(2)3)16-10-5-4-6-11-16/h4-12,18H,13-14H2,1-3H3	https://pubchem.ncbi.nlm.nih.gov/compound/4601#section=Computed-Descriptors	269.4	8.4	http://microelectrochemalexbaeza.com/wp-content/uploads/2015/05/pKaFarmacos-BD_BEUFE.pdf	3.77	https://www.drugbank.ca/drugs/DB01173	-4	https://www.drugbank.ca/drugs/DB01173	12.47	https://www.drugbank.ca/drugs/DB01173	31.83	https://www.drugbank.ca/drugs/DB01173	2	https://www.drugbank.ca/drugs/DB01173	0	https://www.drugbank.ca/drugs/DB01173		-6.029	-5.27	-1.598	5.27	1.598	3.434	1.836	0.8585	0.971133	89.75	88.674
Oxacillin	https://pubchem.ncbi.nlm.nih.gov/compound/6196	(2S,5R,6R)-3,3-dimethyl-6-[(5-methyl-3-phenyl-1,2-oxazole-4-carbonyl)amino]-7-oxo-4-thia-1-azabicyclo[3.2.0]heptane-2-carboxylic acid	https://pubchem.ncbi.nlm.nih.gov/compound/6196#section=Other-Identifiers	66-79-5	https://pubchem.ncbi.nlm.nih.gov/compound/6196#section=Other-Identifiers	C19H19N3O5S	19	19	3	5	1	0	CC1=C(C(=NO1)C2=CC=CC=C2)C(=O)NC3C4N(C3=O)C(C(S4)(C)C)C(=O)O	https://pubchem.ncbi.nlm.nih.gov/compound/6196#section=InChI	InChI=1S/C19H19N3O5S/c1-9-11(12(21-27-9)10-7-5-4-6-8-10)15(23)20-13-16(24)22-14(18(25)26)19(2,3)28-17(13)22/h4-8,13-14,17H,1-3H3,(H,20,23)(H,25,26)/t13-,14+,17-/m1/s1	https://pubchem.ncbi.nlm.nih.gov/compound/6196#section=InChI	401.4	2.84	http://microelectrochemalexbaeza.com/wp-content/uploads/2015/05/pKaFarmacos-BD_BEUFE.pdf	2.38	https://www.drugbank.ca/drugs/DB00713	-3.7	https://www.drugbank.ca/drugs/DB00713	112.74	https://www.drugbank.ca/drugs/DB00713	39.61	https://www.drugbank.ca/drugs/DB00713	5	https://www.drugbank.ca/drugs/DB00713	2	https://www.drugbank.ca/drugs/DB00713		-6.515	-6.328	-2.347	6.328	2.347	4.3375	1.9905	1.08438	0.668802	93.1	85.6857
Oxycodone	https://pubchem.ncbi.nlm.nih.gov/compound/5284603	(4R,4aS,7aR,12bS)-4a-hydroxy-9-methoxy-3-methyl-2,4,5,6,7a,13-hexahydro-1H-4,12-methanobenzofuro[3,2-e]isoquinolin-7-one	https://pubchem.ncbi.nlm.nih.gov/compound/5284603#section=InChI	76-42-6	https://pubchem.ncbi.nlm.nih.gov/compound/5284603#section=InChI	C18H21NO4	18	21	1	4	0	0	CN1CCC23C4C(=O)CCC2(C1CC5=C3C(=C(C=C5)OC)O4)O	https://pubchem.ncbi.nlm.nih.gov/compound/5284603#section=InChI	InChI=1S/C18H21NO4/c1-19-8-7-17-14-10-3-4-12(22-2)15(14)23-16(17)11(20)5-6-18(17,21)13(19)9-10/h3-4,13,16,21H,5-9H2,1-2H3/t13-,16+,17+,18-/m1/s1	https://pubchem.ncbi.nlm.nih.gov/compound/5284603#section=InChI	315.4	8.9	http://microelectrochemalexbaeza.com/wp-content/uploads/2015/05/pKaFarmacos-BD_BEUFE.pdf	0.7	https://www.drugbank.ca/drugs/DB00497	-1.8	https://www.drugbank.ca/drugs/DB00497	59	https://www.drugbank.ca/drugs/DB00497	32.79	https://www.drugbank.ca/drugs/DB00497	5	https://www.drugbank.ca/drugs/DB00497	1	https://www.drugbank.ca/drugs/DB00497		-5.667	-5.202	-1.526	5.202	1.526	3.364	1.838	0.841	0.989119		88.9194
Oxyphenbutazone	https://pubchem.ncbi.nlm.nih.gov/compound/4641	4-butyl-1-(4-hydroxyphenyl)-2-phenylpyrazolidine-3,5-dione	https://pubchem.ncbi.nlm.nih.gov/compound/4641#section=Molecular-Formula	129-20-4	https://pubchem.ncbi.nlm.nih.gov/compound/4641#section=Molecular-Formula	C19H20N2O3	19	20	2	3	0	0	CCCCC1C(=O)N(N(C1=O)C2=CC=C(C=C2)O)C3=CC=CC=C3	https://pubchem.ncbi.nlm.nih.gov/compound/4641#section=InChI	InChI=1S/C19H20N2O3/c1-2-3-9-17-18(23)20(14-7-5-4-6-8-14)21(19(17)24)15-10-12-16(22)13-11-15/h4-8,10-13,17,22H,2-3,9H2,1H3	https://pubchem.ncbi.nlm.nih.gov/compound/4641#section=InChI	324.4	-6	https://www.drugbank.ca/drugs/DB03585	2.72	https://www.drugbank.ca/drugs/DB03585	-3.73	https://www.drugbank.ca/drugs/DB03585	60.85	https://www.drugbank.ca/drugs/DB03585	35.14	https://www.drugbank.ca/drugs/DB03585	3	https://www.drugbank.ca/drugs/DB03585	1	https://www.drugbank.ca/drugs/DB03585		-6.142	-5.569	-1.932	5.569	1.932	3.7505	1.8185	0.937625	0.893456		81.1715
Oxymorphone	https://pubchem.ncbi.nlm.nih.gov/compound/5284604	(4R,4aS,7aR,12bS)-4a,9-dihydroxy-3-methyl-2,4,5,6,7a,13-hexahydro-1H-4,12-methanobenzofuro[3,2-e]isoquinolin-7-one	https://pubchem.ncbi.nlm.nih.gov/compound/5284604#section=Molecular-Formula	76-41-5	https://pubchem.ncbi.nlm.nih.gov/compound/5284604#section=Molecular-Formula	C17H19NO4	17	19	1	4	0	0	CN1CCC23C4C(=O)CCC2(C1CC5=C3C(=C(C=C5)O)O4)O	https://pubchem.ncbi.nlm.nih.gov/compound/5284604#section=InChI	InChI=1S/C17H19NO4/c1-18-7-6-16-13-9-2-3-10(19)14(13)22-15(16)11(20)4-5-17(16,21)12(18)8-9/h2-3,12,15,19,21H,4-8H2,1H3/t12-,15+,16+,17-/m1/s1	https://pubchem.ncbi.nlm.nih.gov/compound/5284604#section=InChI	301.34	8.17	https://www.drugbank.ca/drugs/DB01192	0.83	https://www.drugbank.ca/drugs/DB01192	-1.1	https://www.drugbank.ca/drugs/DB01192	70	https://www.drugbank.ca/drugs/DB01192	30.77	https://www.drugbank.ca/drugs/DB01192	5	https://www.drugbank.ca/drugs/DB01192	2	https://www.drugbank.ca/drugs/DB01192		-5.506	-5.457	-1.506	5.457	1.506	3.4815	1.9755	0.870375	0.890534		87.8868
Oxipurinol	https://pubchem.ncbi.nlm.nih.gov/compound/135398752	1,7-dihydropyrazolo[3,4-d]pyrimidine-4,6-dione	https://pubchem.ncbi.nlm.nih.gov/compound/135398752#section=IUPAC-Name	2465-59-0	https://pubchem.ncbi.nlm.nih.gov/compound/135398752#section=IUPAC-Name	C5H4N4O2	5	4	4	2	0	0	C1=NNC2=C1C(=O)NC(=O)N2	https://pubchem.ncbi.nlm.nih.gov/compound/135398752#section=IUPAC-Name	InChI=1S/C5H4N4O2/c10-4-2-1-6-9-3(2)7-5(11)8-4/h1H,(H3,6,7,8,9,10,11)	https://pubchem.ncbi.nlm.nih.gov/compound/135398752#section=IUPAC-Name	152.11	7.7	http://microelectrochemalexbaeza.com/wp-content/uploads/2015/05/pKaFarmacos-BD_BEUFE.pdf	-1.7	https://www.drugbank.ca/drugs/DB05262	-1.5	https://www.drugbank.ca/drugs/DB05262	82.59	https://www.drugbank.ca/drugs/DB05262	12.6	https://www.drugbank.ca/drugs/DB05262	5	https://www.drugbank.ca/drugs/DB05262	3	https://www.drugbank.ca/drugs/DB05262		-6.499	-6.411	-1.824	6.411	1.824	4.1175	2.2935	1.02937	0.628406		88.3306
Oxytetracycline	https://pubchem.ncbi.nlm.nih.gov/compound/54675779	(4S,4aR,5S,5aR,6S,12aR)-4-(dimethylamino)-1,5,6,10,11,12a-hexahydroxy-6-methyl-3,12-dioxo-4,4a,5,5a-tetrahydrotetracene-2-carboxamide	https://pubchem.ncbi.nlm.nih.gov/compound/54675779#section=Molecular-Formula	79-57-2	https://pubchem.ncbi.nlm.nih.gov/compound/54675779#section=Molecular-Formula	C22H24N2O9	22	24	2	9	0	0	CC1(C2C(C3C(C(=O)C(=C(C3(C(=O)C2=C(C4=C1C=CC=C4O)O)O)O)C(=O)N)N(C)C)O)O	https://pubchem.ncbi.nlm.nih.gov/compound/54675779#section=IUPAC-Name	InChI=1S/C22H24N2O9/c1-21(32)7-5-4-6-8(25)9(7)15(26)10-12(21)17(28)13-14(24(2)3)16(27)11(20(23)31)19(30)22(13,33)18(10)29/h4-6,12-14,17,25-26,28,30,32-33H,1-3H3,(H2,23,31)/t12-,13-,14+,17+,21-,22+/m1/s1	https://pubchem.ncbi.nlm.nih.gov/compound/54675779#section=IUPAC-Name	460.4	3.27	https://www.drugbank.ca/drugs/DB00595	-0.9	https://www.drugbank.ca/drugs/DB00595	-3.14	https://www.drugbank.ca/drugs/DB00595	201.85	https://www.drugbank.ca/drugs/DB00595	43.22	https://www.drugbank.ca/drugs/DB00595	10	https://www.drugbank.ca/drugs/DB00595	7	https://www.drugbank.ca/drugs/DB00595		-5.836	-5.319	-3.063	5.319	3.063	4.191	1.128	1.04775	1.24512		93.9566
Papaverine	https://pubchem.ncbi.nlm.nih.gov/compound/4680	1-[(3,4-dimethoxyphenyl)methyl]-6,7-dimethoxyisoquinoline	https://pubchem.ncbi.nlm.nih.gov/compound/4680#section=InChI	58-74-2	https://pubchem.ncbi.nlm.nih.gov/compound/4680#section=InChI	C20H21NO4	20	21	1	4	0	0	COC1=C(C=C(C=C1)CC2=NC=CC3=CC(=C(C=C32)OC)OC)OC	https://pubchem.ncbi.nlm.nih.gov/compound/4680#section=InChI	InChI=1S/C20H21NO4/c1-22-17-6-5-13(10-18(17)23-2)9-16-15-12-20(25-4)19(24-3)11-14(15)7-8-21-16/h5-8,10-12H,9H2,1-4H3	https://pubchem.ncbi.nlm.nih.gov/compound/4680#section=InChI	339.4	5.9	http://microelectrochemalexbaeza.com/wp-content/uploads/2015/05/pKaFarmacos-BD_BEUFE.pdf	3.08	https://www.drugbank.ca/drugs/DB01113	-4.4	https://www.drugbank.ca/drugs/DB01113	49.81	https://www.drugbank.ca/drugs/DB01113	36.57	https://www.drugbank.ca/drugs/DB01113	5	https://www.drugbank.ca/drugs/DB01113	0	https://www.drugbank.ca/drugs/DB01113		-5.861	-5.647	-2.456	5.647	2.456	4.0515	1.5955	1.01287	0.924005	91	88.7023
Pentazocine	https://pubchem.ncbi.nlm.nih.gov/compound/441278	(1R,9R,13R)-1,13-dimethyl-10-(3-methylbut-2-enyl)-10-azatricyclo[7.3.1.02,7]trideca-2(7),3,5-trien-4-ol	https://pubchem.ncbi.nlm.nih.gov/compound/441278#section=InChI-Key	359-83-1	https://pubchem.ncbi.nlm.nih.gov/compound/441278#section=InChI-Key	C19H27NO	19	27	1	1	0	0	CC1C2CC3=C(C1(CCN2CC=C(C)C)C)C=C(C=C3)O	https://pubchem.ncbi.nlm.nih.gov/compound/441278#section=InChI-Key	InChI=1S/C19H27NO/c1-13(2)7-9-20-10-8-19(4)14(3)18(20)11-15-5-6-16(21)12-17(15)19/h5-7,12,14,18,21H,8-11H2,1-4H3/t14-,18+,19+/m0/s1	https://pubchem.ncbi.nlm.nih.gov/compound/441278#section=InChI-Key	285.4	8.88	https://www.drugbank.ca/drugs/DB00652	4.64	https://www.drugbank.ca/drugs/DB00652	-3.4	https://www.drugbank.ca/drugs/DB00652	23.47	https://www.drugbank.ca/drugs/DB00652	33.86	https://www.drugbank.ca/drugs/DB00652	2	https://www.drugbank.ca/drugs/DB00652	1	https://www.drugbank.ca/drugs/DB00652		-5.608	-5.003	-1.343	5.003	1.343	3.173	1.83	0.79325	1.04563		88.952
Prilocaine	https://pubchem.ncbi.nlm.nih.gov/compound/4906	N-(2-methylphenyl)-2-(propylamino)propanamide	https://pubchem.ncbi.nlm.nih.gov/compound/4906#section=IUPAC-Name	721-50-6	https://pubchem.ncbi.nlm.nih.gov/compound/4906#section=IUPAC-Name	C13H20N2O	13	20	2	1	0	0	CCCNC(C)C(=O)NC1=CC=CC=C1C	https://pubchem.ncbi.nlm.nih.gov/compound/4906#section=IUPAC-Name	InChI=1S/C13H20N2O/c1-4-9-14-11(3)13(16)15-12-8-6-5-7-10(12)2/h5-8,11,14H,4,9H2,1-3H3,(H,15,16)	https://pubchem.ncbi.nlm.nih.gov/compound/4906#section=IUPAC-Name	220.31	7.9	http://microelectrochemalexbaeza.com/wp-content/uploads/2015/05/pKaFarmacos-BD_BEUFE.pdf	2.11	https://www.drugbank.ca/drugs/DB00750	-2.8	https://www.drugbank.ca/drugs/DB00750	41.13	https://www.drugbank.ca/drugs/DB00750	25.98	https://www.drugbank.ca/drugs/DB00750	2	https://www.drugbank.ca/drugs/DB00750	2	https://www.drugbank.ca/drugs/DB00750		-5.723	-5.665	-1.47	5.665	1.47	3.5675	2.0975	0.891875	0.818236		87.5071
Procarbazine	https://pubchem.ncbi.nlm.nih.gov/compound/4915	4-[(2-methylhydrazinyl)methyl]-N-propan-2-ylbenzamide	https://pubchem.ncbi.nlm.nih.gov/compound/4915#section=Computed-Descriptors	671-16-9	https://pubchem.ncbi.nlm.nih.gov/compound/4915#section=Computed-Descriptors	C12H19N3O	12	19	3	1	0	0	CC(C)NC(=O)C1=CC=C(C=C1)CNNC	https://pubchem.ncbi.nlm.nih.gov/compound/4915#section=Computed-Descriptors	InChI=1S/C12H19N3O/c1-9(2)15-12(16)11-6-4-10(5-7-11)8-14-13-3/h4-7,9,13-14H,8H2,1-3H3,(H,15,16)	https://pubchem.ncbi.nlm.nih.gov/compound/4915#section=Computed-Descriptors	221.3	6.8	http://microelectrochemalexbaeza.com/wp-content/uploads/2015/05/pKaFarmacos-BD_BEUFE.pdf	0.06	https://www.drugbank.ca/drugs/DB01168	-3	https://www.drugbank.ca/drugs/DB01168	53.16	https://www.drugbank.ca/drugs/DB01168	25.88	https://www.drugbank.ca/drugs/DB01168	3	https://www.drugbank.ca/drugs/DB01168	3	https://www.drugbank.ca/drugs/DB01168		-5.757	-5.735	-2.058	5.735	2.058	3.8965	1.8385	0.974125	0.84403		87.856
Promazine	https://pubchem.ncbi.nlm.nih.gov/compound/4926	N,N-dimethyl-3-phenothiazin-10-ylpropan-1-amine	https://pubchem.ncbi.nlm.nih.gov/compound/4926#section=IUPAC-Name	58-40-2	https://pubchem.ncbi.nlm.nih.gov/compound/4926#section=IUPAC-Name	C17H20N2S	17	20	2	0	1	0	CN(C)CCCN1C2=CC=CC=C2SC3=CC=CC=C31	https://pubchem.ncbi.nlm.nih.gov/compound/4926#section=IUPAC-Name	InChI=1S/C17H20N2S/c1-18(2)12-7-13-19-14-8-3-5-10-16(14)20-17-11-6-4-9-15(17)19/h3-6,8-11H,7,12-13H2,1-2H3	https://pubchem.ncbi.nlm.nih.gov/compound/4926#section=IUPAC-Name	284.4	9.4	http://microelectrochemalexbaeza.com/wp-content/uploads/2015/05/pKaFarmacos-BD_BEUFE.pdf	4.55	https://www.drugbank.ca/drugs/DB00420	-4.3	https://www.drugbank.ca/drugs/DB00420	6.48	https://www.drugbank.ca/drugs/DB00420	32.74	https://www.drugbank.ca/drugs/DB00420	2	https://www.drugbank.ca/drugs/DB00420	0	https://www.drugbank.ca/drugs/DB00420		-5.375	-4.783	-1.515	4.783	1.515	3.149	1.634	0.78725	1.1784		91.1992
Propranolol	https://pubchem.ncbi.nlm.nih.gov/compound/4946	1-naphthalen-1-yloxy-3-(propan-2-ylamino)propan-2-ol	https://pubchem.ncbi.nlm.nih.gov/compound/4946#section=IUPAC-Name	525-66-6	https://pubchem.ncbi.nlm.nih.gov/compound/4946#section=IUPAC-Name	C16H21NO2	16	21	1	2	0	0	CC(C)NCC(COC1=CC=CC2=CC=CC=C21)O	https://pubchem.ncbi.nlm.nih.gov/compound/4946#section=IUPAC-Name	InChI=1S/C16H21NO2/c1-12(2)17-10-14(18)11-19-16-9-5-7-13-6-3-4-8-15(13)16/h3-9,12,14,17-18H,10-11H2,1-2H3	https://pubchem.ncbi.nlm.nih.gov/compound/4946#section=IUPAC-Name	259.34	9.5	http://microelectrochemalexbaeza.com/wp-content/uploads/2015/05/pKaFarmacos-BD_BEUFE.pdf	3.48	https://www.drugbank.ca/drugs/DB00571	-3.5	https://www.drugbank.ca/drugs/DB00571	41.49	https://www.drugbank.ca/drugs/DB00571	29.98	https://www.drugbank.ca/drugs/DB00571	3	https://www.drugbank.ca/drugs/DB00571	2	https://www.drugbank.ca/drugs/DB00571		-6.027	-5.48	-2.261	5.48	2.261	3.8705	1.6095	0.967625	0.972196		90.7124
Pseudoephedrine	https://pubchem.ncbi.nlm.nih.gov/compound/7028		https://pubchem.ncbi.nlm.nih.gov/compound/7028#section=Computed-Descriptors	90-82-4	https://pubchem.ncbi.nlm.nih.gov/compound/7028#section=Computed-Descriptors	C10H15NO	10	15	1	1	0	0	CC(C(C1=CC=CC=C1)O)NC	https://pubchem.ncbi.nlm.nih.gov/compound/7028#section=Computed-Descriptors	InChI=1S/C10H15NO/c1-8(11-2)10(12)9-6-4-3-5-7-9/h3-8,10-12H,1-2H3/t8-,10+/m0/s1	https://pubchem.ncbi.nlm.nih.gov/compound/7028#section=Computed-Descriptors	165.23	9.9	http://microelectrochemalexbaeza.com/wp-content/uploads/2015/05/pKaFarmacos-BD_BEUFE.pdf	0.89	https://www.drugbank.ca/drugs/DB00852	-1.3	https://www.drugbank.ca/drugs/DB00852	32.26	https://www.drugbank.ca/drugs/DB00852	18.83	https://www.drugbank.ca/drugs/DB00852	2	https://www.drugbank.ca/drugs/DB00852	2	https://www.drugbank.ca/drugs/DB00852		-6.355	-5.929	-1.379	5.929	1.379	3.654	2.275	0.9135	0.735385		88.6086
Quinidine	https://pubchem.ncbi.nlm.nih.gov/compound/441074	(S)-[(2R,4S,5R)-5-ethenyl-1-azabicyclo[2.2.2]octan-2-yl]-(6-methoxyquinolin-4-yl)methanol	https://pubchem.ncbi.nlm.nih.gov/compound/441074#section=InChI	56-54-2	https://pubchem.ncbi.nlm.nih.gov/compound/441074#section=InChI	C20H24N2O2	20	24	2	2	0	0	COC1=CC2=C(C=CN=C2C=C1)C(C3CC4CCN3CC4C=C)O	https://pubchem.ncbi.nlm.nih.gov/compound/441074#section=InChI	InChI=1S/C20H24N2O2/c1-3-13-12-22-9-7-14(13)10-19(22)20(23)16-6-8-21-18-5-4-15(24-2)11-17(16)18/h3-6,8,11,13-14,19-20,23H,1,7,9-10,12H2,2H3/t13-,14-,19+,20-/m0/s1	https://pubchem.ncbi.nlm.nih.gov/compound/441074#section=InChI	324.4	8.56	https://pubchem.ncbi.nlm.nih.gov/compound/441074#section=pKa	3.44	https://pubchem.ncbi.nlm.nih.gov/compound/441074#section=Octanol-Water-Partition-Coefficient	-3.37	https://pubchem.ncbi.nlm.nih.gov/compound/441074#section=Octanol-Water-Partition-Coefficient	45.59	https://www.drugbank.ca/drugs/DB00908	35.82	https://www.drugbank.ca/drugs/DB00908	4	https://www.drugbank.ca/drugs/DB00908	1	https://www.drugbank.ca/drugs/DB00908		-5.831	-5.553	-2.507	5.553	2.507	4.03	1.523	1.0075	0.975049		90.7873
Reserpine	https://pubchem.ncbi.nlm.nih.gov/compound/5770	methyl (1R,15S,17R,18R,19S,20S)-6,18-dimethoxy-17-(3,4,5-trimethoxybenzoyl)oxy-1,3,11,12,14,15,16,17,18,19,20,21-dodecahydroyohimban-19-carboxylate	https://pubchem.ncbi.nlm.nih.gov/compound/5770#section=InChI	50-55-5	https://pubchem.ncbi.nlm.nih.gov/compound/5770#section=InChI	C33H40N2O9	33	40	2	9	0	0	COC1C(CC2CN3CCC4=C(C3CC2C1C(=O)OC)NC5=C4C=CC(=C5)OC)OC(=O)C6=CC(=C(C(=C6)OC)OC)OC	https://pubchem.ncbi.nlm.nih.gov/compound/5770#section=InChI	InChI=1S/C33H40N2O9/c1-38-19-7-8-20-21-9-10-35-16-18-13-27(44-32(36)17-11-25(39-2)30(41-4)26(12-17)40-3)31(42-5)28(33(37)43-6)22(18)15-24(35)29(21)34-23(20)14-19/h7-8,11-12,14,18,22,24,27-28,31,34H,9-10,13,15-16H2,1-6H3/t18-,22+,24-,27-,28+,31+/m1/s1	https://pubchem.ncbi.nlm.nih.gov/compound/5770#section=InChI	608.7	6.6	http://microelectrochemalexbaeza.com/wp-content/uploads/2015/05/pKaFarmacos-BD_BEUFE.pdf	3.53	https://www.drugbank.ca/drugs/DB00206	-4.7	https://www.drugbank.ca/drugs/DB00206	117.78	https://www.drugbank.ca/drugs/DB00206	66.06	https://www.drugbank.ca/drugs/DB00206	8	https://www.drugbank.ca/drugs/DB00206	1	https://www.drugbank.ca/drugs/DB00206		-5.338	-4.905	-2.329	4.905	2.329	3.617	1.288	0.90425	1.31328	94	94.5521
Riboflavin	https://pubchem.ncbi.nlm.nih.gov/compound/493570	7,8-dimethyl-10-[(2S,3S,4R)-2,3,4,5-tetrahydroxypentyl]benzo[g]pteridine-2,4-dione	https://pubchem.ncbi.nlm.nih.gov/compound/493570#section=Names-and-Identifiers	83-88-5	https://pubchem.ncbi.nlm.nih.gov/compound/493570#section=InChI	C17H20N4O6	17	20	4	6	0	0	CC1=CC2=C(C=C1C)N(C3=NC(=O)NC(=O)C3=N2)CC(C(C(CO)O)O)O	https://pubchem.ncbi.nlm.nih.gov/compound/493570#section=InChI	InChI=1S/C17H20N4O6/c1-7-3-9-10(4-8(7)2)21(5-11(23)14(25)12(24)6-22)15-13(18-9)16(26)20-17(27)19-15/h3-4,11-12,14,22-25H,5-6H2,1-2H3,(H,20,26,27)/t11-,12+,14-/m0/s1	https://pubchem.ncbi.nlm.nih.gov/compound/493570#section=InChI	376.4	10.2	https://pubchem.ncbi.nlm.nih.gov/compound/493570#section=pH	-1.46	https://pubchem.ncbi.nlm.nih.gov/compound/493570#section=Octanol-Water-Partition-Coefficient	-3.68	https://pubchem.ncbi.nlm.nih.gov/compound/493570#section=Octanol-Water-Partition-Coefficient	155.05	https://www.drugbank.ca/drugs/DB00140	37.5	https://www.drugbank.ca/drugs/DB00140	9	https://www.drugbank.ca/drugs/DB00140	5	https://www.drugbank.ca/drugs/DB00140		-6.282	-6.119	-4.021	6.119	4.021	5.07	1.049	1.2675	0.919924	83.9	93.9542
Rifampicin	https://pubchem.ncbi.nlm.nih.gov/compound/135398735	[(7 S , 9 E , 11 S , 12 R , 13 S , 14 R , 15 R , 16 R , 17 S , 18 S , 19 E , 21 Z ) -2,15,17,27,29-pentahidroxi -11-metoxi-3,7,12,14,16,18,22-heptametil-26 - [( E ) - (4-metilpiperazin-1-il) iminometil] -6,23-dioxo-8,30- dioxa-24-azatetraciclo [23.3.1.1 4,7 .0 5,28 ] triaconta-1 (29), 2,4,9,19,21,25,27-octaen-13-il] acetato	https://pubchem.ncbi.nlm.nih.gov/compound/135398735#section=Names-and-Identifiers	13292-46-1	https://pubchem.ncbi.nlm.nih.gov/compound/135398735#section=InChI	C 43 H 58 N 4 O 12	43	58	4	12	0	0	CC1C=CC=C(C(=O)NC2=C(C(=C3C(=C2O)C(=C(C4=C3C(=O)C(O4)(OC=CC(C(C(C(C(C(C1O)C)O)C)OC(=O)C)C)OC)C)C)O)O)C=NN5CCN(CC5)C)C	https://pubchem.ncbi.nlm.nih.gov/compound/135398735#section=InChI	InChI = 1S / C43H58N4O12 / c1-21-12-11-13-22 (2) 42 (55) 45-33-28 (20-44-47-17-15-46 (9) 16-18-47) 37 (52) 30-31 (38 (33) 53) 36 (51) 26 (6) 40-32 (30) 41 (54) 43 (8,59-40) 57-19-14-29 (56- 10) 23 (3) 39 (58-27 (7) 48) 25 (5) 35 (50) 24 (4) 34 (21) 49 / h11-14,19-21,23-25,29,34- 35,39,49-53H, 15-18H2,1-10H3, (H, 45,55) / b12-11 +, 19-14 +, 22-13-, 44-20 + / t21-, 23 +, 24 +, 25 +, 29-, 34-, 35 +,…	https://pubchem.ncbi.nlm.nih.gov/compound/135398735#section=InChI	822.9	1.7	https://pubchem.ncbi.nlm.nih.gov/compound/135398735#section=pKa	2.77	https://www.drugbank.ca/drugs/DB01045	-4.3	https://www.drugbank.ca/drugs/DB01045	220.15	https://www.drugbank.ca/drugs/DB01045	86.46	https://www.drugbank.ca/drugs/DB01045	14	https://www.drugbank.ca/drugs/DB01045	6	https://www.drugbank.ca/drugs/DB01045		-5.42	-4.855	-2.808	4.855	2.808	3.8315	1.0235	0.957875	1.54787	94.7	98.7116	77.91
Saccharin	https://pubchem.ncbi.nlm.nih.gov/compound/5143	1,1-dioxo-1,2-benzothiazol-3-one	https://pubchem.ncbi.nlm.nih.gov/compound/5143#section=Names-and-Identifiers	81-07-2	https://pubchem.ncbi.nlm.nih.gov/compound/5143#section=InChI	C7H5NO3S	7	5	1	3	1	0	C1=CC=C2C(=C1)C(=O)NS2(=O)=O	https://pubchem.ncbi.nlm.nih.gov/compound/5143#section=InChI	InChI=1S/C7H5NO3S/c9-7-5-3-1-2-4-6(5)12(10,11)8-7/h1-4H,(H,8,9)	https://pubchem.ncbi.nlm.nih.gov/compound/5143#section=InChI	183.19	1.6	http://microelectrochemalexbaeza.com/wp-content/uploads/2015/05/pKaFarmacos-BD_BEUFE.pdf	0.45	https://www.drugbank.ca/drugs/DB12418	-1.4	https://www.drugbank.ca/drugs/DB12418	63.24	https://www.drugbank.ca/drugs/DB12418	16.02	https://www.drugbank.ca/drugs/DB12418	3	https://www.drugbank.ca/drugs/DB12418	1	https://www.drugbank.ca/drugs/DB12418		-7.18	-7.116	-3.929	7.116	3.929	5.5225	1.5935	1.38062	0.463602	83.78	84.5432
Secobarbital	https://pubchem.ncbi.nlm.nih.gov/compound/5193	5-pentan-2-yl-5-prop-2-enyl-1,3-diazinane-2,4,6-trione	https://pubchem.ncbi.nlm.nih.gov/compound/5193#section=Computed-Descriptors	76-73-3	https://pubchem.ncbi.nlm.nih.gov/compound/5193#section=Computed-Descriptors	C12H18N2O3	12	18	2	3	0	0	CCCC(C)C1(C(=O)NC(=O)NC1=O)CC=C	https://pubchem.ncbi.nlm.nih.gov/compound/5193#section=Computed-Descriptors	InChI=1S/C12H18N2O3/c1-4-6-8(3)12(7-5-2)9(15)13-11(17)14-10(12)16/h5,8H,2,4,6-7H2,1,3H3,(H2,13,14,15,16,17)	https://pubchem.ncbi.nlm.nih.gov/compound/5193#section=Computed-Descriptors	238.28	8	http://microelectrochemalexbaeza.com/wp-content/uploads/2015/05/pKaFarmacos-BD_BEUFE.pdf	1.97	https://www.drugbank.ca/drugs/DB00418	-2.3	https://www.drugbank.ca/drugs/DB00418	75.27	https://www.drugbank.ca/drugs/DB00418	24.33	https://www.drugbank.ca/drugs/DB00418	3	https://www.drugbank.ca/drugs/DB00418	2	https://www.drugbank.ca/drugs/DB00418		-7	-6.666	-2.413	6.666	2.413	4.5395	2.1265	1.13488	0.578533		88.7961
Succinylsulfathiazole	https://pubchem.ncbi.nlm.nih.gov/compound/5315	4-oxo-4-[4-(1,3-thiazol-2-ylsulfamoyl)anilino]butanoic acid	https://pubchem.ncbi.nlm.nih.gov/compound/5315#section=Names-and-Identifiers	116-43-8	https://pubchem.ncbi.nlm.nih.gov/compound/5315#section=Names-and-Identifiers	C13H13N3O5S2	13	13	3	5	2	0	C1=CC(=CC=C1NC(=O)CCC(=O)O)S(=O)(=O)NC2=NC=CS2	https://pubchem.ncbi.nlm.nih.gov/compound/5315#section=Names-and-Identifiers	InChI=1S/C13H13N3O5S2/c17-11(5-6-12(18)19)15-9-1-3-10(4-2-9)23(20,21)16-13-14-7-8-22-13/h1-4,7-8H,5-6H2,(H,14,16)(H,15,17)(H,18,19)	https://pubchem.ncbi.nlm.nih.gov/compound/5315#section=Names-and-Identifiers	355.4	4.5	http://microelectrochemalexbaeza.com/wp-content/uploads/2015/05/pKaFarmacos-BD_BEUFE.pdf	0.87	https://www.drugbank.ca/drugs/DB13580	-3.3	https://www.drugbank.ca/drugs/DB13580	125.46	https://www.drugbank.ca/drugs/DB13580	33.41	https://www.drugbank.ca/drugs/DB13580	6	https://www.drugbank.ca/drugs/DB13580	3	https://www.drugbank.ca/drugs/DB13580		-6.647	-5.973	-2.884	5.973	2.884	4.4285	1.5445	1.10712	0.83247		87.7866
Sulfaguanidine	https://pubchem.ncbi.nlm.nih.gov/compound/5324	2-(4-aminophenyl)sulfonylguanidine	https://pubchem.ncbi.nlm.nih.gov/compound/5324#section=InChI	57-67-0	https://pubchem.ncbi.nlm.nih.gov/compound/5324#section=InChI	C7H10N4O2S	7	10	4	2	1	0	C1=CC(=CC=C1N)S(=O)(=O)N=C(N)N	https://pubchem.ncbi.nlm.nih.gov/compound/5324#section=InChI	InChI=1S/C7H10N4O2S/c8-5-1-3-6(4-2-5)14(12,13)11-7(9)10/h1-4H,8H2,(H4,9,10,11)	https://pubchem.ncbi.nlm.nih.gov/compound/5324#section=InChI	214.25	2.8	http://microelectrochemalexbaeza.com/wp-content/uploads/2015/05/pKaFarmacos-BD_BEUFE.pdf	-0.52	https://www.drugbank.ca/drugs/DB13726	-2.4	https://www.drugbank.ca/drugs/DB13726	122.06	https://www.drugbank.ca/drugs/DB13726	20.38	https://www.drugbank.ca/drugs/DB13726	5	https://www.drugbank.ca/drugs/DB13726	4	https://www.drugbank.ca/drugs/DB13726		-5.959	-5.926	-2.103	5.926	2.103	4.0145	1.9115	1.00362	0.780931	67.7	85.5479
Sulfamerazina	https://pubchem.ncbi.nlm.nih.gov/compound/5325	4-amino-N-(4-methylpyrimidin-2-yl)benzenesulfonamide	https://pubchem.ncbi.nlm.nih.gov/compound/5325#section=Names-and-Identifiers	127-79-7	https://pubchem.ncbi.nlm.nih.gov/compound/5325#section=Names-and-Identifiers	C11H12N4O2S	11	12	4	2	1	0	CC1=NC(=NC=C1)NS(=O)(=O)C2=CC=C(C=C2)N	https://pubchem.ncbi.nlm.nih.gov/compound/5325#section=Names-and-Identifiers	InChI=1S/C11H12N4O2S/c1-8-6-7-13-11(14-8)15-18(16,17)10-4-2-9(12)3-5-10/h2-7H,12H2,1H3,(H,13,14,15)	https://pubchem.ncbi.nlm.nih.gov/compound/5325#section=Names-and-Identifiers	264.31	7.1	http://microelectrochemalexbaeza.com/wp-content/uploads/2015/05/pKaFarmacos-BD_BEUFE.pdf	0.14	https://www.drugbank.ca/drugs/DB01581	-2.9	https://www.drugbank.ca/drugs/DB01581	97.97	https://www.drugbank.ca/drugs/DB01581	26.51	https://www.drugbank.ca/drugs/DB01581	5	https://www.drugbank.ca/drugs/DB01581	2	https://www.drugbank.ca/drugs/DB01581		-6.45	-6.425	-2.424	6.425	2.424	4.4245	2.0005	1.10613	0.643714	84.5	88.0117
Sulfameter	https://pubchem.ncbi.nlm.nih.gov/compound/5326	4-amino-N-(5-methoxypyrimidin-2-yl)benzenesulfonamide	https://pubchem.ncbi.nlm.nih.gov/compound/5326#section=InChI	0651-06-09	https://pubchem.ncbi.nlm.nih.gov/compound/5326#section=InChI	C11H12N4O3S	11	12	4	3	1	0	COC1=CN=C(N=C1)NS(=O)(=O)C2=CC=C(C=C2)N	https://pubchem.ncbi.nlm.nih.gov/compound/5326#section=InChI	InChI=1S/C11H12N4O3S/c1-18-9-6-13-11(14-7-9)15-19(16,17)10-4-2-8(12)3-5-10/h2-7H,12H2,1H3,(H,13,14,15)	https://pubchem.ncbi.nlm.nih.gov/compound/5326#section=InChI	280.31	6.8	http://microelectrochemalexbaeza.com/wp-content/uploads/2015/05/pKaFarmacos-BD_BEUFE.pdf	0.23	https://www.drugbank.ca/drugs/DB06821	-3	https://www.drugbank.ca/drugs/DB06821	107.2	https://www.drugbank.ca/drugs/DB06821	26.24	https://www.drugbank.ca/drugs/DB06821	6	https://www.drugbank.ca/drugs/DB06821	2	https://www.drugbank.ca/drugs/DB06821		-6.381	-5.911	-2.381	5.911	2.381	4.146	1.765	1.0365	0.808499		88.1218
Sulfamethizole	https://pubchem.ncbi.nlm.nih.gov/compound/5328	4-amino-N-(5-methyl-1,3,4-thiadiazol-2-yl)benzenesulfonamide	https://pubchem.ncbi.nlm.nih.gov/compound/5328#section=Names-and-Identifiers	144-82-1	https://pubchem.ncbi.nlm.nih.gov/compound/5328#section=InChI	C9H10N4O2S2	9	10	4	2	2	0	CC1=NN=C(S1)NS(=O)(=O)C2=CC=C(C=C2)N	https://pubchem.ncbi.nlm.nih.gov/compound/5328#section=InChI	InChI=1S/C9H10N4O2S2/c1-6-11-12-9(16-6)13-17(14,15)8-4-2-7(10)3-5-8/h2-5H,10H2,1H3,(H,12,13)	https://pubchem.ncbi.nlm.nih.gov/compound/5328#section=InChI	270.3	5.4	http://microelectrochemalexbaeza.com/wp-content/uploads/2015/05/pKaFarmacos-BD_BEUFE.pdf	0.54	https://www.drugbank.ca/drugs/DB00576	-2.41	https://www.drugbank.ca/drugs/DB00576	97.97	https://www.drugbank.ca/drugs/DB00576	26.26	https://www.drugbank.ca/drugs/DB00576	5	https://www.drugbank.ca/drugs/DB00576	2	https://www.drugbank.ca/drugs/DB00576		-6.427	-6.191	-2.539	6.191	2.539	4.365	1.826	1.09125	0.721522		87.1815
Sulfamethoxazole	https://pubchem.ncbi.nlm.nih.gov/compound/5329	4-amino-N-(5-methyl-1,2-oxazol-3-yl)benzenesulfonamide	https://pubchem.ncbi.nlm.nih.gov/compound/5329#section=IUPAC-Name	723-46-6	https://pubchem.ncbi.nlm.nih.gov/compound/5329#section=IUPAC-Name	C10H11N3O3S	10	11	3	3	1	0	CC1=CC(=NO1)NS(=O)(=O)C2=CC=C(C=C2)N	https://pubchem.ncbi.nlm.nih.gov/compound/5329#section=IUPAC-Name	InChI=1S/C10H11N3O3S/c1-7-6-10(12-16-7)13-17(14,15)9-4-2-8(11)3-5-9/h2-6H,11H2,1H3,(H,12,13)	https://pubchem.ncbi.nlm.nih.gov/compound/5329#section=IUPAC-Name	253.28	5.6	http://microelectrochemalexbaeza.com/wp-content/uploads/2015/05/pKaFarmacos-BD_BEUFE.pdf	0.89	https://www.drugbank.ca/drugs/DB01015	2.62	https://www.drugbank.ca/drugs/DB01015	98.22	https://www.drugbank.ca/drugs/DB01015	24.99	https://www.drugbank.ca/drugs/DB01015	4	https://www.drugbank.ca/drugs/DB01015	2	https://www.drugbank.ca/drugs/DB01015		-6.453	-6.175	-2.495	6.175	2.495	4.335	1.84	1.08375	0.724185	91.6	87.2602
Sulfanilamide	https://pubchem.ncbi.nlm.nih.gov/compound/5333	4-aminobenzenesulfonamide	https://pubchem.ncbi.nlm.nih.gov/compound/5333#section=IUPAC-Name	63-74-1	https://pubchem.ncbi.nlm.nih.gov/compound/5333#section=IUPAC-Name	C6H8N2O2S	6	8	2	2	1	0	C1=CC(=CC=C1N)S(=O)(=O)N	https://pubchem.ncbi.nlm.nih.gov/compound/5333#section=IUPAC-Name	InChI=1S/C6H8N2O2S/c7-5-1-3-6(4-2-5)11(8,9)10/h1-4H,7H2,(H2,8,9,10)	https://pubchem.ncbi.nlm.nih.gov/compound/5333#section=IUPAC-Name	172.21	10.4	http://microelectrochemalexbaeza.com/wp-content/uploads/2015/05/pKaFarmacos-BD_BEUFE.pdf	-0.62	https://www.drugbank.ca/drugs/DB00259	-1.36	https://www.drugbank.ca/drugs/DB00259	86.18	https://www.drugbank.ca/drugs/DB00259	16.25	https://www.drugbank.ca/drugs/DB00259	3	https://www.drugbank.ca/drugs/DB00259	2	https://www.drugbank.ca/drugs/DB00259		-6.531	-6.478	-2.445	6.478	2.445	4.4615	2.0165	1.11538	0.629432	93.7	89.8006
Sulfapyridine	https://pubchem.ncbi.nlm.nih.gov/compound/5336	4-amino-N-pyridin-2-ylbenzenesulfonamide	https://pubchem.ncbi.nlm.nih.gov/compound/5336#section=InChI	144-83-2	https://pubchem.ncbi.nlm.nih.gov/compound/5336#section=InChI	C11H11N3O2S	11	11	3	2	1	0	C1=CC=NC(=C1)NS(=O)(=O)C2=CC=C(C=C2)N	https://pubchem.ncbi.nlm.nih.gov/compound/5336#section=InChI	InChI=1S/C11H11N3O2S/c12-9-4-6-10(7-5-9)17(15,16)14-11-3-1-2-8-13-11/h1-8H,12H2,(H,13,14)	https://pubchem.ncbi.nlm.nih.gov/compound/5336#section=InChI	249.29	8.4	http://microelectrochemalexbaeza.com/wp-content/uploads/2015/05/pKaFarmacos-BD_BEUFE.pdf	0.35	https://www.drugbank.ca/drugs/DB00891	-2.7	https://www.drugbank.ca/drugs/DB00891	85.08	https://www.drugbank.ca/drugs/DB00891	24.97	https://www.drugbank.ca/drugs/DB00891	4	https://www.drugbank.ca/drugs/DB00891	2	https://www.drugbank.ca/drugs/DB00891		-6.521	-6.419	-2.478	6.419	2.478	4.4485	1.9705	1.11213	0.647425	76.9	88.7022	13.3054
Talbutal	https://pubchem.ncbi.nlm.nih.gov/compound/8275	5-butan-2-yl-5-prop-2-enyl-1,3-diazinane-2,4,6-trione	https://pubchem.ncbi.nlm.nih.gov/compound/8275#section=Names-and-Identifiers	115-44-6	https://pubchem.ncbi.nlm.nih.gov/compound/8275#section=IUPAC-Name	C11H16N2O3	11	16	2	3	0	0	CCC(C)C1(C(=O)NC(=O)NC1=O)CC=C	https://pubchem.ncbi.nlm.nih.gov/compound/8275#section=IUPAC-Name	InChI=1S/C11H16N2O3/c1-4-6-11(7(3)5-2)8(14)12-10(16)13-9(11)15/h4,7H,1,5-6H2,2-3H3,(H2,12,13,14,15,16)	https://pubchem.ncbi.nlm.nih.gov/compound/8275#section=IUPAC-Name	224.26	7.8	http://microelectrochemalexbaeza.com/wp-content/uploads/2015/05/pKaFarmacos-BD_BEUFE.pdf	1.47	https://www.drugbank.ca/drugs/DB00306	-2	https://www.drugbank.ca/drugs/DB00306	75.27	https://www.drugbank.ca/drugs/DB00306	22.48	https://www.drugbank.ca/drugs/DB00306	3	https://www.drugbank.ca/drugs/DB00306	2	https://www.drugbank.ca/drugs/DB00306		-7.016	-6.706	-2.467	6.706	2.467	4.5865	2.1195	1.14663	0.569356		88.7354
Thenyldiamine	https://pubchem.ncbi.nlm.nih.gov/compound/7066	N,N-dimethyl-N'-pyridin-2-yl-N'-(thiophen-3-ylmethyl)ethane-1,2-diamine	https://pubchem.ncbi.nlm.nih.gov/compound/7066#section=IUPAC-Name	91-79-2	https://pubchem.ncbi.nlm.nih.gov/compound/7066#section=IUPAC-Name	C14H19N3S	14	19	3	0	1	0	CN(C)CCN(CC1=CSC=C1)C2=CC=CC=N2	https://pubchem.ncbi.nlm.nih.gov/compound/7066#section=IUPAC-Name	InChI=1S/C14H19N3S/c1-16(2)8-9-17(11-13-6-10-18-12-13)14-5-3-4-7-15-14/h3-7,10,12H,8-9,11H2,1-2H3	https://pubchem.ncbi.nlm.nih.gov/compound/7066#section=IUPAC-Name	261.39	8.76	https://hmdb.ca/metabolites/HMDB0240241	2.98	https://hmdb.ca/metabolites/HMDB0240241	-2.8	https://hmdb.ca/metabolites/HMDB0240241	19.37	https://hmdb.ca/metabolites/HMDB0240241	29.57	https://hmdb.ca/metabolites/HMDB0240241	3	https://hmdb.ca/metabolites/HMDB0240241	0	https://hmdb.ca/metabolites/HMDB0240241		-5.398	-5.03	-1.703	5.03	1.703	3.3665	1.6635	0.841625	1.09213		90.3148
Theobromine	https://pubchem.ncbi.nlm.nih.gov/compound/5429	3,7-dimethylpurine-2,6-dione	https://pubchem.ncbi.nlm.nih.gov/compound/5429#section=Names-and-Identifiers	83-67-0	https://pubchem.ncbi.nlm.nih.gov/compound/5429#section=Names-and-Identifiers	C7H8N4O2	7	8	4	2	0	0	CN1C=NC2=C1C(=O)NC(=O)N2C	https://pubchem.ncbi.nlm.nih.gov/compound/5429#section=InChI	InChI=1S/C7H8N4O2/c1-10-3-8-5-4(10)6(12)9-7(13)11(5)2/h3H,1-2H3,(H,9,12,13)	https://pubchem.ncbi.nlm.nih.gov/compound/5429#section=InChI	180.16	9.9	https://pubchem.ncbi.nlm.nih.gov/compound/5429#section=Decomposition	-0.78	https://hmdb.ca/metabolites/HMDB0002825	-1.4	https://hmdb.ca/metabolites/HMDB0002825	67.23	https://hmdb.ca/metabolites/HMDB0002825	16.85	https://hmdb.ca/metabolites/HMDB0002825	3	https://hmdb.ca/metabolites/HMDB0002825	1	https://hmdb.ca/metabolites/HMDB0002825		-6.346	-5.863	-2.073	5.863	2.073	3.968	1.895	0.992	0.8	93	89.3241
Theophylline	https://pubchem.ncbi.nlm.nih.gov/compound/2153	1,3-dimethyl-7H-purine-2,6-dione	https://pubchem.ncbi.nlm.nih.gov/compound/2153#section=InChI	58-55-9	https://pubchem.ncbi.nlm.nih.gov/compound/2153#section=InChI	C7H8N4O2	7	8	4	2	0	0	CN1C2=C(C(=O)N(C1=O)C)NC=N2	https://pubchem.ncbi.nlm.nih.gov/compound/2153#section=InChI	InChI=1S/C7H8N4O2/c1-10-5-4(8-3-9-5)6(12)11(2)7(10)13/h3H,1-2H3,(H,8,9)	https://pubchem.ncbi.nlm.nih.gov/compound/2153#section=InChI	180.16	8.81	https://pubchem.ncbi.nlm.nih.gov/compound/2153#section=pH	-0.02	https://www.drugbank.ca/drugs/DB00277	-0.9	https://www.drugbank.ca/drugs/DB00277	69.3	https://www.drugbank.ca/drugs/DB00277	16.86	https://www.drugbank.ca/drugs/DB00277	3	https://www.drugbank.ca/drugs/DB00277	1	https://www.drugbank.ca/drugs/DB00277		-6.297	-5.884	-2.084	5.884	2.084	3.984	1.9	0.996	0.793684	90.6	88.7406
Tetracaine	https://pubchem.ncbi.nlm.nih.gov/compound/5411	2-(dimethylamino)ethyl 4-(butylamino)benzoate	https://pubchem.ncbi.nlm.nih.gov/compound/5411#section=Names-and-Identifiers	94-24-6	https://pubchem.ncbi.nlm.nih.gov/compound/5411#section=InChI	C15H24N2O2	15	24	2	2	0	0	CCCCNC1=CC=C(C=C1)C(=O)OCCN(C)C	https://pubchem.ncbi.nlm.nih.gov/compound/5411#section=InChI	InChI=1S/C15H24N2O2/c1-4-5-10-16-14-8-6-13(7-9-14)15(18)19-12-11-17(2)3/h6-9,16H,4-5,10-12H2,1-3H3	https://pubchem.ncbi.nlm.nih.gov/compound/5411#section=InChI	264.36	8.5	http://microelectrochemalexbaeza.com/wp-content/uploads/2015/05/pKaFarmacos-BD_BEUFE.pdf	2.79	https://www.drugbank.ca/drugs/DB09085	-2.7	https://www.drugbank.ca/drugs/DB09085	41.57	https://www.drugbank.ca/drugs/DB09085	31.9	https://www.drugbank.ca/drugs/DB09085	3	https://www.drugbank.ca/drugs/DB09085	1	https://www.drugbank.ca/drugs/DB09085		-5.512	-5.198	-1.886	5.198	1.886	3.542	1.656	0.8855	1.04408		90.0988
Thiopental	https://pubchem.ncbi.nlm.nih.gov/compound/3000715	5-ethyl-5-pentan-2-yl-2-sulfanylidene-1,3-diazinane-4,6-dione	https://pubchem.ncbi.nlm.nih.gov/compound/3000715#section=IUPAC-Name	76-75-5	https://pubchem.ncbi.nlm.nih.gov/compound/3000715#section=IUPAC-Name	C11H18N2O2S	11	18	2	2	1	0	CCCC(C)C1(C(=O)NC(=S)NC1=O)CC	https://pubchem.ncbi.nlm.nih.gov/compound/3000715#section=IUPAC-Name	InChI=1S/C11H18N2O2S/c1-4-6-7(3)11(5-2)8(14)12-10(16)13-9(11)15/h7H,4-6H2,1-3H3,(H2,12,13,14,15,16)	https://pubchem.ncbi.nlm.nih.gov/compound/3000715#section=IUPAC-Name	242.34	7.5	http://microelectrochemalexbaeza.com/wp-content/uploads/2015/05/pKaFarmacos-BD_BEUFE.pdf	2.85	https://www.drugbank.ca/drugs/DB00599	-3.36	https://www.drugbank.ca/drugs/DB00599	58.2	https://www.drugbank.ca/drugs/DB00599	25.7	https://www.drugbank.ca/drugs/DB00599	2	https://www.drugbank.ca/drugs/DB00599	2	https://www.drugbank.ca/drugs/DB00599		-6.628	-6.133	-3.289	6.133	3.289	4.711	1.422	1.17775	0.804852		89.6486
Triethylamine	https://pubchem.ncbi.nlm.nih.gov/compound/8471#section=Names-and-Identifiers	N , N -dietiletanamina	https://pubchem.ncbi.nlm.nih.gov/compound/8471#section=Names-and-Identifiers	121-44-8	https://pubchem.ncbi.nlm.nih.gov/compound/8471#section=Names-and-Identifiers	C 6 H 15 N	6	15	1	0	0	0	CCN(CC)CC	https://pubchem.ncbi.nlm.nih.gov/compound/8471#section=Names-and-Identifiers	InChI = 1S / C6H15N / c1-4-7 (5-2) 6-3 / h4-6H2,1-3H3	https://pubchem.ncbi.nlm.nih.gov/compound/8471#section=Names-and-Identifiers	101,19	10.7	http://microelectrochemalexbaeza.com/wp-content/uploads/2015/05/pKaFarmacos-BD_BEUFE.pdf	1.26	https://hmdb.ca/metabolites/HMDB0032539	0.13	https://hmdb.ca/metabolites/HMDB0032539	3.24	https://hmdb.ca/metabolites/HMDB0032539	13.48	https://hmdb.ca/metabolites/HMDB0032539	1	https://hmdb.ca/metabolites/HMDB0032539	0	https://hmdb.ca/metabolites/HMDB0032539		-7.562	-5.082	6.665	5.082	-6.665	-0.7915	5.8735	-0.197875	0.663276		86.7433
Trimethobenzamide	https://pubchem.ncbi.nlm.nih.gov/compound/5577	N-[[4-[2-(dimethylamino)ethoxy]phenyl]methyl]-3,4,5-trimethoxybenzamide	https://pubchem.ncbi.nlm.nih.gov/compound/5577#section=Names-and-Identifiers	138-56-7	https://pubchem.ncbi.nlm.nih.gov/compound/5577#section=Names-and-Identifiers	C21H28N2O5	21	28	2	5	0	0	CN(C)CCOC1=CC=C(C=C1)CNC(=O)C2=CC(=C(C(=C2)OC)OC)OC	https://pubchem.ncbi.nlm.nih.gov/compound/5577#section=Names-and-Identifiers	InChI=1S/C21H28N2O5/c1-23(2)10-11-28-17-8-6-15(7-9-17)14-22-21(24)16-12-18(25-3)20(27-5)19(13-16)26-4/h6-9,12-13H,10-11,14H2,1-5H3,(H,22,24)	https://pubchem.ncbi.nlm.nih.gov/compound/5577#section=Names-and-Identifiers	388.5	8.3	http://microelectrochemalexbaeza.com/wp-content/uploads/2015/05/pKaFarmacos-BD_BEUFE.pdf	2.29	https://www.drugbank.ca/drugs/DB00662	-4	https://www.drugbank.ca/drugs/DB00662	69.26	https://www.drugbank.ca/drugs/DB00662	43.19	https://www.drugbank.ca/drugs/DB00662	6	https://www.drugbank.ca/drugs/DB00662	1	https://www.drugbank.ca/drugs/DB00662		-5.685	-5.315	-1.89	5.315	1.89	3.6025	1.7125	0.900625	0.991971		89.4539
Trimethoprim	https://pubchem.ncbi.nlm.nih.gov/compound/5578	5-[(3,4,5-trimethoxyphenyl)methyl]pyrimidine-2,4-diamine	https://pubchem.ncbi.nlm.nih.gov/compound/5578#section=Computed-Descriptors	738-70-5	https://pubchem.ncbi.nlm.nih.gov/compound/5578#section=Computed-Descriptors	C14H18N4O3	14	18	4	3	0	0	COC1=CC(=CC(=C1OC)OC)CC2=CN=C(N=C2N)N	https://pubchem.ncbi.nlm.nih.gov/compound/5578#section=Computed-Descriptors	InChI=1S/C14H18N4O3/c1-19-10-5-8(6-11(20-2)12(10)21-3)4-9-7-17-14(16)18-13(9)15/h5-7H,4H2,1-3H3,(H4,15,16,17,18)	https://pubchem.ncbi.nlm.nih.gov/compound/5578#section=Computed-Descriptors	290.32	7.2	http://microelectrochemalexbaeza.com/wp-content/uploads/2015/05/pKaFarmacos-BD_BEUFE.pdf	0.91	https://www.drugbank.ca/drugs/DB00440	-2.86	https://www.drugbank.ca/drugs/DB00440	105.51	https://www.drugbank.ca/drugs/DB00440	29.71	https://www.drugbank.ca/drugs/DB00440	7	https://www.drugbank.ca/drugs/DB00440	2	https://www.drugbank.ca/drugs/DB00440		-5.63	-5.374	-1.307	5.374	1.307	3.3405	2.0335	0.835125	0.899803	92	87.051
Trimethoprim																	290.32	7.2		0.91		-2.86		105.51		29.71							-5.63	-5.374	-1.307	5.374	1.307	3.3405	2.0335	0.835125	0.899803	92	87.051
Tripelennamine	https://pubchem.ncbi.nlm.nih.gov/compound/5587	N'-benzyl-N,N-dimethyl-N'-pyridin-2-ylethane-1,2-diamine	https://pubchem.ncbi.nlm.nih.gov/compound/5587#section=Names-and-Identifiers	91-81-6	https://pubchem.ncbi.nlm.nih.gov/compound/5587#section=InChI	C16H21N3	16	21	3	0	0	0	CN(C)CCN(CC1=CC=CC=C1)C2=CC=CC=N2	https://pubchem.ncbi.nlm.nih.gov/compound/5587#section=InChI	InChI=1S/C16H21N3/c1-18(2)12-13-19(16-10-6-7-11-17-16)14-15-8-4-3-5-9-15/h3-11H,12-14H2,1-2H3	https://pubchem.ncbi.nlm.nih.gov/compound/5587#section=InChI	255.36	9	http://microelectrochemalexbaeza.com/wp-content/uploads/2015/05/pKaFarmacos-BD_BEUFE.pdf	3.3	https://www.drugbank.ca/drugs/DB00792	-2.64	https://www.drugbank.ca/drugs/DB00792	19.37	https://www.drugbank.ca/drugs/DB00792	29.86	https://www.drugbank.ca/drugs/DB00792	3	https://www.drugbank.ca/drugs/DB00792	0	https://www.drugbank.ca/drugs/DB00792		-5.346	-5.047	-1.608	5.047	1.608	3.3275	1.7195	0.831875	1.0679		89.9148
Tromethamine	https://www.drugbank.ca/drugs/DB03754	2-amino-2-(hydroxymethyl)propane-1,3-diol	https://www.drugbank.ca/drugs/DB03754	77-86-1	https://www.drugbank.ca/drugs/DB03754	C4H11NO3	4	11	1	3	0	0	NC(CO)(CO)CO	https://www.drugbank.ca/drugs/DB03754	InChI=1S/C4H11NO3/c5-4(1-6,2-7)3-8/h6-8H,1-3,5H2	https://www.drugbank.ca/drugs/DB03754	121.14	8.1	http://microelectrochemalexbaeza.com/wp-content/uploads/2015/05/pKaFarmacos-BD_BEUFE.pdf	-2.7	https://www.drugbank.ca/drugs/DB03754	0.76	https://www.drugbank.ca/drugs/DB03754	86.71	https://www.drugbank.ca/drugs/DB03754	12.02	https://www.drugbank.ca/drugs/DB03754	4	https://www.drugbank.ca/drugs/DB03754	4	https://www.drugbank.ca/drugs/DB03754		-6.42	-6.125	6.373	6.125	-6.373	-0.124	6.249	-0.031	0.570011		92.5979
Tuaminoheptane	https://www.drugbank.ca/drugs/DB13238	heptan-2-amine	https://www.drugbank.ca/drugs/DB13238	123-82-0	https://www.drugbank.ca/drugs/DB13238	C7H17N	7	17	1	0	0	0	CCCCCC(C)N	https://www.drugbank.ca/drugs/DB13238	InChI=1S/C7H17N/c1-3-4-5-6-7(2)8/h7H,3-6,8H2,1-2H3	https://www.drugbank.ca/drugs/DB13238	115.22	10.48	http://microelectrochemalexbaeza.com/wp-content/uploads/2015/05/pKaFarmacos-BD_BEUFE.pdf	2	https://www.drugbank.ca/drugs/DB13238	-1.5	https://www.drugbank.ca/drugs/DB13238	26.02	https://www.drugbank.ca/drugs/DB13238	15.63	https://www.drugbank.ca/drugs/DB13238	1	https://www.drugbank.ca/drugs/DB13238	1	https://www.drugbank.ca/drugs/DB13238		-7.395	-6.024	6.241	6.024	-6.241	-0.1085	6.1325	-0.027125	0.579576		92.9996
Urea	https://pubchem.ncbi.nlm.nih.gov/compound/1176	urea	https://pubchem.ncbi.nlm.nih.gov/compound/1176#section=Names-and-Identifiers	57-13-6	https://pubchem.ncbi.nlm.nih.gov/compound/1176#section=IUPAC-Name	CH4N2O	1	4	2	1	0	0	C(=O)(N)N	https://pubchem.ncbi.nlm.nih.gov/compound/1176#section=IUPAC-Name	InChI=1S/CH4N2O/c2-1(3)4/h(H4,2,3,4)	https://pubchem.ncbi.nlm.nih.gov/compound/1176#section=IUPAC-Name	60.056	0.2	http://microelectrochemalexbaeza.com/wp-content/uploads/2015/05/pKaFarmacos-BD_BEUFE.pdf	-2.11	https://www.drugbank.ca/drugs/DB03904	0.96	https://www.drugbank.ca/drugs/DB03904	69.11	https://www.drugbank.ca/drugs/DB03904	5.1	https://www.drugbank.ca/drugs/DB03904	1	https://www.drugbank.ca/drugs/DB03904	2	https://www.drugbank.ca/drugs/DB03904		-6.809	-6.05	0.332	6.05	-0.332	2.859	3.191	0.71475	0.648856	94.06	83.7046	Watson
Vinbarbital	https://pubchem.ncbi.nlm.nih.gov/compound/5284636	5-ethyl-5-[(E)-pent-2-en-2-yl]-1,3-diazinane-2,4,6-trione	https://pubchem.ncbi.nlm.nih.gov/compound/5284636#section=InChI	125-42-8	https://pubchem.ncbi.nlm.nih.gov/compound/5284636#section=InChI	C11H16N2O3	11	16	2	3	0	0	CCC=C(C)C1(C(=O)NC(=O)NC1=O)CC	https://pubchem.ncbi.nlm.nih.gov/compound/5284636#section=InChI	InChI=1S/C11H16N2O3/c1-4-6-7(3)11(5-2)8(14)12-10(16)13-9(11)15/h6H,4-5H2,1-3H3,(H2,12,13,14,15,16)/b7-6+	https://pubchem.ncbi.nlm.nih.gov/compound/5284636#section=InChI	224.26	8	http://microelectrochemalexbaeza.com/wp-content/uploads/2015/05/pKaFarmacos-BD_BEUFE.pdf	1.49	https://www.drugbank.ca/drugs/DB13377	-2.6	https://www.drugbank.ca/drugs/DB13377	75.27	https://www.drugbank.ca/drugs/DB13377	22.77	https://www.drugbank.ca/drugs/DB13377	3	https://www.drugbank.ca/drugs/DB13377	2	https://www.drugbank.ca/drugs/DB13377		-6.913	-6.429	-2.347	6.429	2.347	4.388	2.041	1.097	0.639882		88.485
Vincristine	https://www.drugbank.ca/drugs/DB00541	metilo (1 R , 9 R , 10 S , 11 R , 12 R , 19 R ) -11-acetiloxi-12-etil-4 - [(13 S , 15 R , 17 S ) -17-etil-17-hidroxi -13-metoxicarbonil-1,11-diazatetraciclo [13.3.1.0 4,12 .0 5,10 ] nonadeca-4 (12), 5,7,9-tetraen-13-il] -8-formil-10-hidroxi -5-metoxi-8,16-diazapentaciclo [10.6.1.0 1,9 .0 2,7 .0 16,19 ] nonadeca-2,4,6,13-tetraeno-10-carboxilato	https://pubchem.ncbi.nlm.nih.gov/compound/5388993#section=Names-and-Identifiers	57-22-7	https://pubchem.ncbi.nlm.nih.gov/compound/5388993#section=Computed-Descriptors	C 46 H 56 N 4 O 10	46	56	4	10	0	0	CCC1(CC2CC(C3=C(CCN(C2)C1)C4=CC=CC=C4N3)(C5=C(C=C6C(=C5)C78CCN9C7C(C=CC9)(C(C(C8N6C=O)(C(=O)OC)O)OC(=O)C)CC)OC)C(=O)OC)O	https://pubchem.ncbi.nlm.nih.gov/compound/5388993#section=Computed-Descriptors	InChI = 1S / C46H56N4O10 / c1-7-42 (55) 22-28-23-45 (40 (53) 58-5,36-30 (14-18-48 (24-28) 25-42) 29- 12-9-10-13-33 (29) 47-36) 32-20-31-34 (21-35 (32) 57-4) 50 (26-51) 38-44 (31) 16-19- 49-17-11-15-43 (8-2,37 (44) 49) 39 (60-27 (3) 52) 46 (38,56) 41 (54) 59-6 / h9-13,15, 20-21,26,28,37-39,47,55-56H, 7-8,14,16-19,22-25H2,1-6H3 / t28-, 37-, 38 +, 39 +, 42- , 43 +, 44 +, 45-, 46- / m0 / s1	https://pubchem.ncbi.nlm.nih.gov/compound/5388993#section=Computed-Descriptors	825	5	https://pubchem.ncbi.nlm.nih.gov/compound/5388993#section=Decomposition	2.82	https://www.drugbank.ca/drugs/DB00541	-4.4	https://www.drugbank.ca/drugs/DB00541	171.17	https://www.drugbank.ca/drugs/DB00541	88.32	https://www.drugbank.ca/drugs/DB00541	9	https://www.drugbank.ca/drugs/DB00541	3	https://www.drugbank.ca/drugs/DB00541		-5.154	-4.885	-2.076	4.885	2.076	3.4805	1.4045	0.870125	1.25294		91.7759
Viomycin	https://pubchem.ncbi.nlm.nih.gov/compound/135398671	(3S)-3,6-diamino-N-[(3S,6Z,9S,12S,15S)-3-[(4R,6S)-2-amino-6-hydroxy-1,4,5,6-tetrahydropyrimidin-4-yl]-6-[(carbamoylamino)methylidene]-9,12-bis(hydroxymethyl)-2,5,8,11,14-pentaoxo-1,4,7,10,13-pentazacyclohexadec-15-yl]hexanamide	https://pubchem.ncbi.nlm.nih.gov/compound/135398671#section=Names-and-Identifiers	32988-50-4	https://pubchem.ncbi.nlm.nih.gov/compound/135398671#section=InChI	C 25 H 43 N 13 O 10	25	43	14	10	0	0	C1C(N=C(NC1O)N)C2C(=O)NCC(C(=O)NC(C(=O)NC(C(=O)NC(=CNC(=O)N)C(=O)N2)CO)CO)NC(=O)CC(CCCN)N	https://pubchem.ncbi.nlm.nih.gov/compound/135398671#section=InChI		https://pubchem.ncbi.nlm.nih.gov/compound/135398671#section=InChI	685,7	10.3	http://microelectrochemalexbaeza.com/wp-content/uploads/2015/05/pKaFarmacos-BD_BEUFE.pdf	-11	https://www.drugbank.ca/drugs/DB06827	-2.8	https://www.drugbank.ca/drugs/DB06827	390.36	https://www.drugbank.ca/drugs/DB06827	66.95	https://www.drugbank.ca/drugs/DB06827	15	https://www.drugbank.ca/drugs/DB06827	16	https://www.drugbank.ca/drugs/DB06827		-5.718	-5.505	-2.252	5.505	2.252	3.8785	1.6265	0.969625	0.959576		90.9816
Warfarin	https://pubchem.ncbi.nlm.nih.gov/compound/54678486	4-hydroxy-3-(3-oxo-1-phenylbutyl)chromen-2-one	https://pubchem.ncbi.nlm.nih.gov/compound/54678486#section=IUPAC-Name	81-81-2	https://pubchem.ncbi.nlm.nih.gov/compound/54678486#section=IUPAC-Name	C19H16O4	19	16	0	4	0	0	CC(=O)CC(C1=CC=CC=C1)C2=C(C3=CC=CC=C3OC2=O)O	https://pubchem.ncbi.nlm.nih.gov/compound/54678486#section=IUPAC-Name	InChI=1S/C19H16O4/c1-12(20)11-15(13-7-3-2-4-8-13)17-18(21)14-9-5-6-10-16(14)23-19(17)22/h2-10,15,21H,11H2,1H3	https://pubchem.ncbi.nlm.nih.gov/compound/54678486#section=IUPAC-Name	308.3	5.1	https://www.drugbank.ca/drugs/DB00682	2.7	https://www.drugbank.ca/drugs/DB00682	-3.89	https://www.drugbank.ca/drugs/DB00682	63.6	https://www.drugbank.ca/drugs/DB00682	31.93	https://www.drugbank.ca/drugs/DB00682	3	https://www.drugbank.ca/drugs/DB00682	1	https://www.drugbank.ca/drugs/DB00682		-6.215	-6.042	-2.842	6.042	2.842	4.442	1.6	1.1105	0.799375	93.484	87.7557
Ethosuximide	https://pubchem.ncbi.nlm.nih.gov/compound/3291	3-ethyl-3-methylpyrrolidine-2,5-dione	https://pubchem.ncbi.nlm.nih.gov/compound/3291#section=Names-and-Identifiers	77-67-8	https://pubchem.ncbi.nlm.nih.gov/compound/3291#section=Molecular-Formula	C7H11NO2	7	11	1	2	0	0	CCC1(CC(=O)NC1=O)C	https://pubchem.ncbi.nlm.nih.gov/compound/3291#section=InChI-Key	InChI=1S/C7H11NO2/c1-3-7(2)4-5(9)8-6(7)10/h3-4H2,1-2H3,(H,8,9,10)	https://pubchem.ncbi.nlm.nih.gov/compound/3291#section=InChI-Key	141.17	141.17	http://microelectrochemalexbaeza.com/wp-content/uploads/2015/05/pKaFarmacos-BD_BEUFE.pdf	0.38	https://www.drugbank.ca/drugs/DB00593	-0.15	https://www.drugbank.ca/drugs/DB00593	46.17	https://www.drugbank.ca/drugs/DB00593	14.45	https://www.drugbank.ca/drugs/DB00593	2	https://pubchem.ncbi.nlm.nih.gov/compound/3291#section=Chemical-and-Physical-Properties	1	https://pubchem.ncbi.nlm.nih.gov/compound/3291#section=Chemical-and-Physical-Properties		-6.867	-6.403	-1.847	6.403	1.847	4.125	2.278	1.03125	0.631036
Glycine	https://pubchem.ncbi.nlm.nih.gov/compound/750	2-aminoacetic acid	https://pubchem.ncbi.nlm.nih.gov/compound/750#section=Names-and-Identifiers	56-40-6	https://pubchem.ncbi.nlm.nih.gov/compound/750#section=Names-and-Identifiers	C2H5NO2	2	5	1	2	0	0	C(C(=O)O)N	https://pubchem.ncbi.nlm.nih.gov/compound/750#section=Names-and-Identifiers	InChI=1S/C2H5NO2/c3-1-2(4)5/h1,3H2,(H,4,5)	https://pubchem.ncbi.nlm.nih.gov/compound/750#section=Names-and-Identifiers	75.07	75.07	https://pubchem.ncbi.nlm.nih.gov/compound/750#section=pKa	-3.21	https://hmdb.ca/metabolites/HMDB0000123	0.87	https://hmdb.ca/metabolites/HMDB0000123	63.32	https://hmdb.ca/metabolites/HMDB0000123	6.65	https://hmdb.ca/metabolites/HMDB0000123	3	https://hmdb.ca/metabolites/HMDB0000123	2	https://hmdb.ca/metabolites/HMDB0000123		-7.587	-6.339	-0.773	6.339	0.773	3.556	2.783	0.889	0.618757	80
Hexetidine	https://pubchem.ncbi.nlm.nih.gov/compound/3607	1,3-bis(2-ethylhexyl)-5-methyl-1,3-diazinan-5-amine	https://pubchem.ncbi.nlm.nih.gov/compound/3607#section=Names-and-Identifiers	141-94-6	https://pubchem.ncbi.nlm.nih.gov/compound/3607#section=Molecular-Formula	C21H45N3	21	45	3	0	0	0	CCCCC(CC)CN1CC(CN(C1)CC(CC)CCCC)(C)N	https://pubchem.ncbi.nlm.nih.gov/compound/3607#section=InChI-Key	InChI=1S/C21H45N3/c1-6-10-12-19(8-3)14-23-16-21(5,22)17-24(18-23)15-20(9-4)13-11-7-2/h19-20H,6-18,22H2,1-5H3	https://pubchem.ncbi.nlm.nih.gov/compound/3607#section=InChI-Key	339.6	339.6	http://microelectrochemalexbaeza.com/wp-content/uploads/2015/05/pKaFarmacos-BD_BEUFE.pdf	5.74	https://www.drugbank.ca/drugs/DB08958	4.8	https://www.drugbank.ca/drugs/DB08958	32.5	https://www.drugbank.ca/drugs/DB08958	107.4	https://www.drugbank.ca/drugs/DB08958	3	https://www.drugbank.ca/drugs/DB08958	1	https://www.drugbank.ca/drugs/DB08958		-5.396	-4.945	5.854	4.945	-5.854	-0.4545	5.3995	-0.113625	0.690295
Methacycline	https://pubchem.ncbi.nlm.nih.gov/compound/54675785	(4S,4aR,5S,5aR,12aR)-4-(dimethylamino)-1,5,10,11,12a-pentahydroxy-6-methylidene-3,12-dioxo-4,4a,5,5a-tetrahydrotetracene-2-carboxamide	https://pubchem.ncbi.nlm.nih.gov/compound/54675785#section=Names-and-Identifiers	914-00-1	https://pubchem.ncbi.nlm.nih.gov/compound/54675785#section=Names-and-Identifiers	C22H22N2O8	22	22	2	8	0	0	CN(C)C1C2C(C3C(=C)C4=C(C(=CC=C4)O)C(=C3C(=O)C2(C(=C(C1=O)C(=O)N)O)O)O)O	https://pubchem.ncbi.nlm.nih.gov/compound/54675785#section=Names-and-Identifiers	InChI=1S/C22H22N2O8/c1-7-8-5-4-6-9(25)11(8)16(26)12-10(7)17(27)14-15(24(2)3)18(28)13(21(23)31)20(30)22(14,32)19(12)29/h4-6,10,14-15,17,25-27,30,32H,1H2,2-3H3,(H2,23,31)/t10-,14-,15+,17+,22+/m1/s1	https://pubchem.ncbi.nlm.nih.gov/compound/54675785#section=Names-and-Identifiers	442.4	2.21	https://hmdb.ca/metabolites/HMDB0015066	-3.5	https://www.drugbank.ca/drugs/DB00931	-2.6	https://www.drugbank.ca/drugs/DB00931	181.62	https://www.drugbank.ca/drugs/DB00931	41.95	https://www.drugbank.ca/drugs/DB00931	9	https://www.drugbank.ca/drugs/DB00931	6	https://www.drugbank.ca/drugs/DB00931		-5.684	-5.089	-3.714	5.089	3.714	4.4015	0.6875	1.10038	1.88982
Sulfadiazine	https://pubchem.ncbi.nlm.nih.gov/compound/5215	4-amino-N-pyrimidin-2-ylbenzenesulfonamide	https://pubchem.ncbi.nlm.nih.gov/compound/5215#section=Names-and-Identifiers	68-35-9	https://pubchem.ncbi.nlm.nih.gov/compound/5215#section=Computed-Descriptors	C10H10N4O2S	10	10	4	2	1	0	C1=CN=C(N=C1)NS(=O)(=O)C2=CC=C(C=C2)N	https://pubchem.ncbi.nlm.nih.gov/compound/5215#section=Computed-Descriptors	InChI=1S/C10H10N4O2S/c11-8-2-4-9(5-3-8)17(15,16)14-10-12-6-1-7-13-10/h1-7H,11H2,(H,12,13,14)	https://pubchem.ncbi.nlm.nih.gov/compound/5215#section=Computed-Descriptors	250.28	6.5	http://microelectrochemalexbaeza.com/wp-content/uploads/2015/05/pKaFarmacos-BD_BEUFE.pdf	-0.09	https://www.drugbank.ca/drugs/DB00359	-3.51	https://www.drugbank.ca/drugs/DB00359	97.97	https://www.drugbank.ca/drugs/DB00359	24.39	https://www.drugbank.ca/drugs/DB00359	5	https://www.drugbank.ca/drugs/DB00359	2	https://www.drugbank.ca/drugs/DB00359		-4.38	-4.165	-2.126	4.165	2.126	3.1455	1.0195	0.786375	1.89039	94
